# Supplementary material for: NOVA1 regulates hTERT splicing and cell growth in non-small cell lung cancer
Source: Nat Commun. 2018 Aug 6;9:3112. doi: 10.1038/s41467-018-05582-x (PMC6079032; doi:10.1038/s41467-018-05582-x)
Supplement: Supplementary file 4 — Supplementary Data 1 [file 41467_2018_5582_MOESM4_ESM.xlsx]

## Sheet: Sequences_by_Ord_wShippingRack
KENKB Custom Plates
Order Numbers 422784-422807
Order Number	Plate	Well	Pool Catalog Number	Duplex Catalog Number	Gene Symbol	GENE ID	Gene Accession	GI Number	Sequence
422784	Plate 1	B07	M-013382-01	D-013382-01	UBB	7314	NM_018955	22538474	GCCGUACUCUUUCUGACUA
422784	Plate 1	B07	M-013382-01	D-013382-02	UBB	7314	NM_018955	22538474	GUAUGCAGAUCUUCGUGAA
422784	Plate 1	B07	M-013382-01	D-013382-03	UBB	7314	NM_018955	22538474	GACCAUCACUCUGGAGGUG
422784	Plate 1	B07	M-013382-01	D-013382-17	UBB	7314	NM_018955	22538474	CCCAGUGACACCAUCGAAA
422784	Plate 1	B08	M-013382-01	D-013382-01	UBB	7314	NM_018955	22538474	GCCGUACUCUUUCUGACUA
422784	Plate 1	B08	M-013382-01	D-013382-02	UBB	7314	NM_018955	22538474	GUAUGCAGAUCUUCGUGAA
422784	Plate 1	B08	M-013382-01	D-013382-03	UBB	7314	NM_018955	22538474	GACCAUCACUCUGGAGGUG
422784	Plate 1	B08	M-013382-01	D-013382-17	UBB	7314	NM_018955	22538474	CCCAGUGACACCAUCGAAA
422784	Plate 1	B09	M-013382-01	D-013382-01	UBB	7314	NM_018955	22538474	GCCGUACUCUUUCUGACUA
422784	Plate 1	B09	M-013382-01	D-013382-02	UBB	7314	NM_018955	22538474	GUAUGCAGAUCUUCGUGAA
422784	Plate 1	B09	M-013382-01	D-013382-03	UBB	7314	NM_018955	22538474	GACCAUCACUCUGGAGGUG
422784	Plate 1	B09	M-013382-01	D-013382-17	UBB	7314	NM_018955	22538474	CCCAGUGACACCAUCGAAA
422784	Plate 1	B10	M-013382-01	D-013382-01	UBB	7314	NM_018955	22538474	GCCGUACUCUUUCUGACUA
422784	Plate 1	B10	M-013382-01	D-013382-02	UBB	7314	NM_018955	22538474	GUAUGCAGAUCUUCGUGAA
422784	Plate 1	B10	M-013382-01	D-013382-03	UBB	7314	NM_018955	22538474	GACCAUCACUCUGGAGGUG
422784	Plate 1	B10	M-013382-01	D-013382-17	UBB	7314	NM_018955	22538474	CCCAGUGACACCAUCGAAA
422784	Plate 1	B11	M-013382-01	D-013382-01	UBB	7314	NM_018955	22538474	GCCGUACUCUUUCUGACUA
422784	Plate 1	B11	M-013382-01	D-013382-02	UBB	7314	NM_018955	22538474	GUAUGCAGAUCUUCGUGAA
422784	Plate 1	B11	M-013382-01	D-013382-03	UBB	7314	NM_018955	22538474	GACCAUCACUCUGGAGGUG
422784	Plate 1	B11	M-013382-01	D-013382-17	UBB	7314	NM_018955	22538474	CCCAGUGACACCAUCGAAA
422784	Plate 1	C02	M-013683-00	D-013683-01	ABT1	29777	NM_013375	17572813	GGUCGGACGCGUCUUCUUU
422784	Plate 1	C02	M-013683-00	D-013683-02	ABT1	29777	NM_013375	17572813	GGAGGUUGCUCAAGCCAAG
422784	Plate 1	C02	M-013683-00	D-013683-03	ABT1	29777	NM_013375	17572813	GGAAGGGACAGAACAGACA
422784	Plate 1	C02	M-013683-00	D-013683-04	ABT1	29777	NM_013375	17572813	GCGGGUAGUGCCAGGUAUU
422784	Plate 1	C03	M-014157-02	D-014157-21	ACIN1	22985	NM_001164816	259906021	GGAAAGGGACCGAGAACGA
422784	Plate 1	C03	M-014157-02	D-014157-22	ACIN1	22985	NM_001164816	259906021	AGGAUGAGACAGAGCGUAA
422784	Plate 1	C03	M-014157-02	D-014157-23	ACIN1	22985	NM_001164816	259906021	GCAGAACGGGAACGGGAAA
422784	Plate 1	C03	M-014157-02	D-014157-24	ACIN1	22985	NM_001164816	259906021	GGACUCGAUCAGAGCGUGA
422784	Plate 1	C04	M-008630-01	D-008630-02	ADAR	103	NM_015841	70167031	CAUCAAAUGCCUCAAAUAA
422784	Plate 1	C04	M-008630-01	D-008630-03	ADAR	103	NM_015841	70167031	UAAAUGCUGUGCUAAUUGA
422784	Plate 1	C04	M-008630-01	D-008630-04	ADAR	103	NM_015841	70167031	GAAACCACCUGUUCAUUAC
422784	Plate 1	C04	M-008630-01	D-008630-17	ADAR	103	NM_015841	70167031	ACUAAGGAGACAAGCGUCA
422784	Plate 1	C05	M-009656-01	D-009656-02	AKAP8	10270	NM_005858	21493046	GGAACGAGCUGAACUACGU
422784	Plate 1	C05	M-009656-01	D-009656-03	AKAP8	10270	NM_005858	21493046	GAACAACAGACAUAUAGUG
422784	Plate 1	C05	M-009656-01	D-009656-04	AKAP8	10270	NM_005858	21493046	GAAUUCAGUUUGCCUGUUC
422784	Plate 1	C05	M-009656-01	D-009656-05	AKAP8	10270	NM_005858	21493046	GCAGGAAACGGAAGCAGUU
422784	Plate 1	C06	M-022214-01	D-022214-01	AQR	9716	NM_014691	58374127	GGUAGUACAUUGCCAGAUG
422784	Plate 1	C06	M-022214-01	D-022214-02	AQR	9716	NM_014691	58374127	GCUUACAGCUGGCACGAUU
422784	Plate 1	C06	M-022214-01	D-022214-03	AQR	9716	NM_014691	58374127	GAAGUCAAACGAUUGCAAA
422784	Plate 1	C06	M-022214-01	D-022214-04	AQR	9716	NM_014691	58374127	GGAUGUCCGUCGCUUGGUA
422784	Plate 1	C07	M-019234-02	D-019234-02	SRRT	51593	NM_015908	58331217	CGACCGCAGUGUUAACAUU
422784	Plate 1	C07	M-019234-02	D-019234-03	SRRT	51593	NM_015908	58331217	CAGACGAUGUUGAUUUCUU
422784	Plate 1	C07	M-019234-02	D-019234-04	SRRT	51593	NM_015908	58331217	GAUGAGGAGUGGUUUCGGU
422784	Plate 1	C07	M-019234-02	D-019234-18	SRRT	51593	NM_015908	58331217	GGAGAAUGAUCUUCGCAUC
422784	Plate 1	C08	M-014161-00	D-014161-01	SNRNP200	23020	NM_014014	40217846	UCAACAAGAUGAAGGGUUA
422784	Plate 1	C08	M-014161-00	D-014161-02	SNRNP200	23020	NM_014014	40217846	AGAACAAUCUGGUCAAGUA
422784	Plate 1	C08	M-014161-00	D-014161-03	SNRNP200	23020	NM_014014	40217846	GCAGAAAUCGUGCUAGGAA
422784	Plate 1	C08	M-014161-00	D-014161-04	SNRNP200	23020	NM_014014	40217846	GCAGCUCAGUCGUUUCUAU
422784	Plate 1	C09	M-008243-02	D-008243-01	ACTL6A	86	NM_177989	98985780	GGAAAUAGAUGGCGAUAAA
422784	Plate 1	C09	M-008243-02	D-008243-02	ACTL6A	86	NM_177989	98985780	GAACGGAGGUUUAGCUCAU
422784	Plate 1	C09	M-008243-02	D-008243-04	ACTL6A	86	NM_177989	98985780	GAUGCCAACUGUUCAUUAU
422784	Plate 1	C09	M-008243-02	D-008243-18	ACTL6A	86	NM_177989	98985780	CAAGUAUGCGGUUGAAAUU
422784	Plate 1	C10	M-003805-00	D-003805-01	DDX39B	7919	NM_004640	19913439	ACAAUGAGCUCUUGGACUA
422784	Plate 1	C10	M-003805-00	D-003805-02	DDX39B	7919	NM_004640	19913439	GGAUGAAUGUGAUAAGAUG
422784	Plate 1	C10	M-003805-00	D-003805-03	DDX39B	7919	NM_004640	19913439	UUAGUGAGCUGCCUGAUGA
422784	Plate 1	C10	M-003805-00	D-003805-04	DDX39B	7919	NM_004640	19913439	UAUGAGCGCUUCUCUAAAU
422784	Plate 1	C11	M-012708-00	D-012708-01	BCAS2	10286	NM_005872	49472833	GCAGAUACCGACCUACUAA
422784	Plate 1	C11	M-012708-00	D-012708-02	BCAS2	10286	NM_005872	49472833	UGGAUGCGCUGCCGUAUUU
422784	Plate 1	C11	M-012708-00	D-012708-03	BCAS2	10286	NM_005872	49472833	GAGAUUGAACGGACUAUUG
422784	Plate 1	C11	M-012708-00	D-012708-04	BCAS2	10286	NM_005872	49472833	GAAACGAUAUGAGCUUCCA
422784	Plate 1	D02	M-013824-01	D-013824-02	CELF4	56853	NM_020180	68303807	GAAGCUGUGUUCGCCAAUG
422784	Plate 1	D02	M-013824-01	D-013824-03	CELF4	56853	NM_020180	68303807	GGGAACCCGUCGACCAUUC
422784	Plate 1	D02	M-013824-01	D-013824-04	CELF4	56853	NM_020180	68303807	ACGCCGGAGUGCAGCAGUA
422784	Plate 1	D02	M-013824-01	D-013824-17	CELF4	56853	NM_020180	68303807	CCGGGCACAUGAACGGAUU
422784	Plate 1	D03	M-016648-01	D-016648-01	CELF5	60680	NM_021938	68303810	CAGAAGACCUUGCCCGGAA
422784	Plate 1	D03	M-016648-01	D-016648-02	CELF5	60680	NM_021938	68303810	CCAAUGGCCUUGUGCCCUA
422784	Plate 1	D03	M-016648-01	D-016648-03	CELF5	60680	NM_021938	68303810	GAGCAAGUGUUUCGGCUUC
422784	Plate 1	D03	M-016648-01	D-016648-04	CELF5	60680	NM_021938	68303810	GAAGUUCUCCUCCCACACG
422784	Plate 1	D04	M-015854-01	D-015854-01	CELF6	60677	NM_052840	70780380	CCGACACGCUCUACAAUAA
422784	Plate 1	D04	M-015854-01	D-015854-02	CELF6	60677	NM_052840	70780380	GCUCACCGGCCUCCACAAA
422784	Plate 1	D04	M-015854-01	D-015854-03	CELF6	60677	NM_052840	70780380	CCACUACGCAGCAGCCUAU
422784	Plate 1	D04	M-015854-01	D-015854-04	CELF6	60677	NM_052840	70780380	CGGAACUCAUACAGACAUU
422784	Plate 1	D05	M-006826-01	D-006826-01	BUB3	9184	NM_001007793	56550080	CAAGCAGGGUUAUGUAUUA
422784	Plate 1	D05	M-006826-01	D-006826-02	BUB3	9184	NM_001007793	56550080	UCACUUGCCUUCAGUAAUG
422784	Plate 1	D05	M-006826-01	D-006826-03	BUB3	9184	NM_001007793	56550080	GAGUGGCAGUUGAGUAUUU
422784	Plate 1	D05	M-006826-01	D-006826-04	BUB3	9184	NM_001007793	56550080	GGACUGCGCCUUCUACGAU
422784	Plate 1	D06	M-019088-00	D-019088-01	RBM26	64062	NM_022118	31652263	GACCAUAACUCUUACGUAA
422784	Plate 1	D06	M-019088-00	D-019088-02	RBM26	64062	NM_022118	31652263	ACAAAGGCCCAACUUGAUA
422784	Plate 1	D06	M-019088-00	D-019088-03	RBM26	64062	NM_022118	31652263	GCAAGACUCUCGAGCCCAU
422784	Plate 1	D06	M-019088-00	D-019088-04	RBM26	64062	NM_022118	31652263	GGACUAACAUCAGGGGAUA
422784	Plate 1	D07	M-020723-00	D-020723-01	C14orf166	51637	NM_016039	7706321	AAAGAGGGCUUACCUGUUG
422784	Plate 1	D07	M-020723-00	D-020723-02	C14orf166	51637	NM_016039	7706321	UGACUGGCUUCUUGGUUUA
422784	Plate 1	D07	M-020723-00	D-020723-03	C14orf166	51637	NM_016039	7706321	UGACGGCUCUCGACUACCA
422784	Plate 1	D07	M-020723-00	D-020723-04	C14orf166	51637	NM_016039	7706321	GCUUAAGGCAAUUCGGAUU
422784	Plate 1	D08	M-014370-01	D-014370-01	SNRNP25	79622	NM_024571	52851417	GAAAGAAGCUCCGAGACUA
422784	Plate 1	D08	M-014370-01	D-014370-02	SNRNP25	79622	NM_024571	52851417	GAAGUCAACUCCCAAAUAG
422784	Plate 1	D08	M-014370-01	D-014370-03	SNRNP25	79622	NM_024571	52851417	GAAGUAAUGCCCGUGGUUG
422784	Plate 1	D08	M-014370-01	D-014370-04	SNRNP25	79622	NM_024571	52851417	UAGAAUACGGCCAGGCAAU
422784	Plate 1	D09	M-015909-01	D-015909-01	SRSF7	6432	NM_001031684	72534659	AAAGGGACAUUAUGCUUAU
422784	Plate 1	D09	M-015909-01	D-015909-02	SRSF7	6432	NM_001031684	72534659	GAGGAGAAACCAAGGUGUA
422784	Plate 1	D09	M-015909-01	D-015909-03	SRSF7	6432	NM_001031684	72534659	CGACGUCCCUUUGAUCCAA
422784	Plate 1	D09	M-015909-01	D-015909-04	SRSF7	6432	NM_001031684	72534659	CAGUUAUUAUGGUCCUUUA
422784	Plate 1	D10	M-016456-02	D-016456-01	SDE2	163859	NM_152608	148664215	GGAAAGAGUUGCUGAGGUA
422784	Plate 1	D10	M-016456-02	D-016456-02	SDE2	163859	NM_152608	148664215	AAACGGCAAUGGCCUACUA
422784	Plate 1	D10	M-016456-02	D-016456-19	SDE2	163859	NM_152608	148664215	CUAUAGAUUUAUUGGCGUU
422784	Plate 1	D10	M-016456-02	D-016456-20	SDE2	163859	NM_152608	148664215	UAGCAAUGGUGUCGAGAUG
422784	Plate 1	D11	M-018360-00	D-018360-01	INTS3	65123	NM_023015	39995083	GAUGAGAGUUGCUAUGACA
422784	Plate 1	D11	M-018360-00	D-018360-02	INTS3	65123	NM_023015	39995083	ACAACCAUAUGUCGGAUAA
422784	Plate 1	D11	M-018360-00	D-018360-03	INTS3	65123	NM_023015	39995083	CGUGAUGGCAUGAAUAUUG
422784	Plate 1	D11	M-018360-00	D-018360-04	INTS3	65123	NM_023015	39995083	GUAGUCCACCCUUCUAAUG
422784	Plate 1	E02	M-011225-00	D-011225-01	C1QBP	708	NM_001212	28872801	GCACACCGACGGAGACAAA
422784	Plate 1	E02	M-011225-00	D-011225-02	C1QBP	708	NM_001212	28872801	GUGAUGAAAUUAAGGAGGA
422784	Plate 1	E02	M-011225-00	D-011225-03	C1QBP	708	NM_001212	28872801	GGACAACACUUUUGCAGAU
422784	Plate 1	E02	M-011225-00	D-011225-04	C1QBP	708	NM_001212	28872801	CGAAAUUAGUGCGGAAAGU
422784	Plate 1	E03	M-012821-01	D-012821-01	PRPF6	24148	NM_012469	91208424	GGAUUUAAAUUCCAUGAUC
422784	Plate 1	E03	M-012821-01	D-012821-02	PRPF6	24148	NM_012469	91208424	CCAAUUACGAUGAGUUUAA
422784	Plate 1	E03	M-012821-01	D-012821-03	PRPF6	24148	NM_012469	91208424	CGACAUAUCUGGAUCACGG
422784	Plate 1	E03	M-012821-01	D-012821-04	PRPF6	24148	NM_012469	91208424	CGUCAUGCGUGCCGUGAUU
422784	Plate 1	E04	M-009495-01	D-009495-04	KIF16B	55614	NM_024704	41327690	GAACCUGUCUGCAGUCAUG
422784	Plate 1	E04	M-009495-01	D-009495-05	KIF16B	55614	NM_024704	41327690	GGAGAAACCCUAAGUACUC
422784	Plate 1	E04	M-009495-01	D-009495-06	KIF16B	55614	NM_024704	41327690	CGUGAAGUCUGCAUUUGAA
422784	Plate 1	E04	M-009495-01	D-009495-07	KIF16B	55614	NM_024704	41327690	AGACAUACGUUGGUAGAGA
422784	Plate 1	E05	M-012984-01	D-012984-01	GCFC1	94104	NM_058191	125661050	CCGCAGAAGUGAAUAUGUA
422784	Plate 1	E05	M-012984-01	D-012984-02	GCFC1	94104	NM_058191	125661050	UGACUCCCGUUACUAUUGA
422784	Plate 1	E05	M-012984-01	D-012984-03	GCFC1	94104	NM_058191	125661050	GCAAGAAAUGCGAGGGUAU
422784	Plate 1	E05	M-012984-01	D-012984-04	GCFC1	94104	NM_058191	125661050	GGGUAUUGGUGAACGGUAU
422784	Plate 1	E06	M-015221-01	D-015221-01	FAM207A	85395	NM_058190	52851421	GCAGAGGCCAAGACCGUUU
422784	Plate 1	E06	M-015221-01	D-015221-03	FAM207A	85395	NM_058190	52851421	GGGAAGGACUGGGCGUUCA
422784	Plate 1	E06	M-015221-01	D-015221-04	FAM207A	85395	NM_058190	52851421	CCAUAAAACUGGCUGAGCA
422784	Plate 1	E06	M-015221-01	D-015221-13	FAM207A	85395	NM_058190	52851421	CCUCAGAGCUCAGCCGGAU
422784	Plate 1	E07	M-015317-01	D-015317-01	THOC5	8563	NM_003678	50959084	AAAUUGAUCUGGUCAGUUU
422784	Plate 1	E07	M-015317-01	D-015317-02	THOC5	8563	NM_003678	50959084	GAAUCGAUCUGACACCGAG
422784	Plate 1	E07	M-015317-01	D-015317-03	THOC5	8563	NM_003678	50959084	GAGACUAUGAGUUAUACAA
422784	Plate 1	E07	M-015317-01	D-015317-04	THOC5	8563	NM_003678	50959084	CGAGAGUGCCUAUCUAACA
422784	Plate 1	E08	M-011791-00	D-011791-01	GCFC2	6936	NM_003203	44890064	GGAAAGUAGUUCAGAUAAA
422784	Plate 1	E08	M-011791-00	D-011791-02	GCFC2	6936	NM_003203	44890064	CGAGUUCAGUUGAUUGAUU
422784	Plate 1	E08	M-011791-00	D-011791-03	GCFC2	6936	NM_003203	44890064	GCCUAAAGCUCUUCCGCAA
422784	Plate 1	E08	M-011791-00	D-011791-04	GCFC2	6936	NM_003203	44890064	UAGGGAAGCUGCUAAAUCG
422784	Plate 1	E09	M-018855-01	D-018855-01	SNRNP48	154007	NM_152551	71143122	GCGAUCAGCUUCAGUAGAU
422784	Plate 1	E09	M-018855-01	D-018855-02	SNRNP48	154007	NM_152551	71143122	UGAAUAAGGACUCACAAUU
422784	Plate 1	E09	M-018855-01	D-018855-03	SNRNP48	154007	NM_152551	71143122	CCUCUAUGAUUUCGUAGUU
422784	Plate 1	E09	M-018855-01	D-018855-04	SNRNP48	154007	NM_152551	71143122	GGCAGAAGUACGAGAUUAU
422784	Plate 1	E10	M-014186-01	D-014186-01	FAM120A	23196	NM_014612	68299753	GCUAUCAGCUCUCUUCAUG
422784	Plate 1	E10	M-014186-01	D-014186-02	FAM120A	23196	NM_014612	68299753	AGGCAGCUGUCUUAAAUAA
422784	Plate 1	E10	M-014186-01	D-014186-03	FAM120A	23196	NM_014612	68299753	GUUAUUCGAUUUAAGAGAG
422784	Plate 1	E10	M-014186-01	D-014186-04	FAM120A	23196	NM_014612	68299753	GCGUAUGACUCUGAUUAUG
422784	Plate 1	E11	M-015455-01	D-015455-01	CCDC12	151903	NM_144716	142348393	GAACUUAGGCUGCGGAACU
422784	Plate 1	E11	M-015455-01	D-015455-02	CCDC12	151903	NM_144716	142348393	CAACCUCGCUCCUCGGAAG
422784	Plate 1	E11	M-015455-01	D-015455-03	CCDC12	151903	NM_144716	142348393	GAAGACAGCCUAGCCUCUG
422784	Plate 1	E11	M-015455-01	D-015455-04	CCDC12	151903	NM_144716	142348393	CGGUUGCAGUGGAGGAGAA
422784	Plate 1	F02	M-003204-02	D-003204-05	CCNA1	8900	NM_001111047	161377471	GAACCUGGCUAAGUACGUA
422784	Plate 1	F02	M-003204-02	D-003204-06	CCNA1	8900	NM_001111047	161377471	GCAGAUCCAUUCUUGAAAU
422784	Plate 1	F02	M-003204-02	D-003204-07	CCNA1	8900	NM_001111047	161377471	UCACAAGAAUCAGGUGUUA
422784	Plate 1	F02	M-003204-02	D-003204-08	CCNA1	8900	NM_001111047	161377471	CAUAAAGCGUACCUUGAUA
422784	Plate 1	F03	M-029590-01	D-029590-01	CCNK	8812	NM_003858	150417987	CAAAGCAACUCAAAGGUGA
422784	Plate 1	F03	M-029590-01	D-029590-02	CCNK	8812	NM_003858	150417987	CAAGUUUGAUUUACAGGUA
422784	Plate 1	F03	M-029590-01	D-029590-03	CCNK	8812	NM_003858	150417987	GAUCAUAGCAGUAGCAGUG
422784	Plate 1	F03	M-029590-01	D-029590-04	CCNK	8812	NM_003858	150417987	GCGCUCGGUUCAUCUUUGA
422784	Plate 1	F04	M-020057-00	D-020057-01	CD2BP2	10421	NM_006110	5174408	GAUGUGAUGUGGGAAUAUA
422784	Plate 1	F04	M-020057-00	D-020057-02	CD2BP2	10421	NM_006110	5174408	GCAUUGACUUUGACCUCUA
422784	Plate 1	F04	M-020057-00	D-020057-03	CD2BP2	10421	NM_006110	5174408	CAAGGGAACGGUUGGCUAU
422784	Plate 1	F04	M-020057-00	D-020057-04	CD2BP2	10421	NM_006110	5174408	CAGAGGAUGUAGAAGGUCA
422784	Plate 1	F05	M-181567-01	D-181567-09	CDK11A	728642	NM_033529	148763344	GAGUGAAGAUGAAGAACGA
422784	Plate 1	F05	M-181567-01	D-181567-10	CDK11A	728642	NM_033529	148763344	AGAGAGGACUACAGCGACA
422784	Plate 1	F05	M-181567-01	D-181567-11	CDK11A	728642	NM_033529	148763344	CGGGAUUCCAAGCGGGAUU
422784	Plate 1	F05	M-181567-01	D-181567-12	CDK11A	728642	NM_033529	148763344	UGAGAGAGGACUACAGCGA
422784	Plate 1	F06	M-013213-00	D-013213-01	CDC40	51362	NM_015891	38570087	GAGAAAUUGUGCAGGAAUA
422784	Plate 1	F06	M-013213-00	D-013213-02	CDC40	51362	NM_015891	38570087	GUUAAUCUACGGUCAACUA
422784	Plate 1	F06	M-013213-00	D-013213-03	CDC40	51362	NM_015891	38570087	GCCUAUGACAGGUAUCUUA
422784	Plate 1	F06	M-013213-00	D-013213-04	CDC40	51362	NM_015891	38570087	UGAGUUAUGUGAUUUCAGG
422784	Plate 1	F07	M-011237-00	D-011237-01	CDC5L	988	NM_001253	16357499	CGAGACAAGUUAAACAUUA
422784	Plate 1	F07	M-011237-00	D-011237-02	CDC5L	988	NM_001253	16357499	GAGAGGAGUUGAUUAUAAU
422784	Plate 1	F07	M-011237-00	D-011237-03	CDC5L	988	NM_001253	16357499	GCUCUCAAGUGAAGCUUAU
422784	Plate 1	F07	M-011237-00	D-011237-04	CDC5L	988	NM_001253	16357499	GUGCAAAGCCAGAUGGUAU
422784	Plate 1	F08	M-016176-01	D-016176-01	CHERP	10523	NM_006387	119226259	GAGGCGAAUUCUACAGUUA
422784	Plate 1	F08	M-016176-01	D-016176-02	CHERP	10523	NM_006387	119226259	GCUGGAAGAUCACGAGUAC
422784	Plate 1	F08	M-016176-01	D-016176-03	CHERP	10523	NM_006387	119226259	AGACCCAGCUAGACAUGAA
422784	Plate 1	F08	M-016176-01	D-016176-04	CHERP	10523	NM_006387	119226259	GAUAAGUGGGACCAGUAUA
422784	Plate 1	F09	M-016236-00	D-016236-01	CIR1	9541	NM_004882	40068058	CAACACAGAUCGAGAAUGU
422784	Plate 1	F09	M-016236-00	D-016236-02	CIR1	9541	NM_004882	40068058	GGAAAUCCUUCGCCAACUU
422784	Plate 1	F09	M-016236-00	D-016236-03	CIR1	9541	NM_004882	40068058	UAUGGGAGAUGAACGUGUA
422784	Plate 1	F09	M-016236-00	D-016236-04	CIR1	9541	NM_004882	40068058	GAGAGACCGAAUACAAAUU
422784	Plate 1	F10	M-020189-00	D-020189-01	CIRBP	1153	NM_001280	4502846	GAACAUUGACGACGCUAAG
422784	Plate 1	F10	M-020189-00	D-020189-02	CIRBP	1153	NM_001280	4502846	GCAGGCAAGUCGUCAGACA
422784	Plate 1	F10	M-020189-00	D-020189-03	CIRBP	1153	NM_001280	4502846	GAGACAGUUACGACAGUUA
422784	Plate 1	F10	M-020189-00	D-020189-04	CIRBP	1153	NM_001280	4502846	UGAAGUGGUGGUUGUGAAA
422784	Plate 1	F11	M-004800-01	D-004800-01	CLK1	1195	NM_004071	67551260	GAACGCACCUUAAUAAAUC
422784	Plate 1	F11	M-004800-01	D-004800-02	CLK1	1195	NM_004071	67551260	UGAAUACUAUCUUGGGUUU
422784	Plate 1	F11	M-004800-01	D-004800-03	CLK1	1195	NM_004071	67551260	GGAGUAUGAUCCAGCCAAA
422784	Plate 1	F11	M-004800-01	D-004800-04	CLK1	1195	NM_004071	67551260	UAGAGCACCUGAAGUUAUU
422784	Plate 1	G02	M-004801-02	D-004801-05	CLK2	1196	NM_003993	47717133	AGGCGCAGCCGGACAUUUA
422784	Plate 1	G02	M-004801-02	D-004801-06	CLK2	1196	NM_003993	47717133	AAGCAUAAGCGACGAAGAA
422784	Plate 1	G02	M-004801-02	D-004801-07	CLK2	1196	NM_003993	47717133	UCUCGAAGCAGUUAUGAUG
422784	Plate 1	G02	M-004801-02	D-004801-08	CLK2	1196	NM_003993	47717133	ACUAUCGGCAUUCCUAUGA
422784	Plate 1	G03	M-004801-02	D-004801-05	CLK2	1196	NM_003993	47717133	AGGCGCAGCCGGACAUUUA
422784	Plate 1	G03	M-004801-02	D-004801-06	CLK2	1196	NM_003993	47717133	AAGCAUAAGCGACGAAGAA
422784	Plate 1	G03	M-004801-02	D-004801-07	CLK2	1196	NM_003993	47717133	UCUCGAAGCAGUUAUGAUG
422784	Plate 1	G03	M-004801-02	D-004801-08	CLK2	1196	NM_003993	47717133	ACUAUCGGCAUUCCUAUGA
422784	Plate 1	G04	M-004802-01	D-004802-02	CLK3	1198	NM_001292	4557478	GCAAGAACACCUUUGAGUU
422784	Plate 1	G04	M-004802-01	D-004802-03	CLK3	1198	NM_001292	4557478	GGACUACUAUGGACCUUCA
422784	Plate 1	G04	M-004802-01	D-004802-04	CLK3	1198	NM_001292	4557478	GAGCGGAGCCCAUCCUUUG
422784	Plate 1	G04	M-004802-01	D-004802-05	CLK3	1198	NM_001292	4557478	GAACCAGACCCGUACCUGA
422784	Plate 1	G05	M-004803-00	D-004803-01	CLK4	57396	NM_020666	10190705	GCAAACCGUUGAAGGAAUU
422784	Plate 1	G05	M-004803-00	D-004803-02	CLK4	57396	NM_020666	10190705	GAUCCAACUCAAAGAAUUA
422784	Plate 1	G05	M-004803-00	D-004803-03	CLK4	57396	NM_020666	10190705	CGAAGAAUGUUAGAAUAUG
422784	Plate 1	G05	M-004803-00	D-004803-04	CLK4	57396	NM_020666	10190705	GUAAAGAGCACCUGGCAAU
422784	Plate 1	G06	M-020395-01	D-020395-01	CPSF1	29894	NM_013291	56676370	GCAUUUCGCUGCUGCGCUA
422784	Plate 1	G06	M-020395-01	D-020395-02	CPSF1	29894	NM_013291	56676370	GGAUAUUUAUGGCUACUCA
422784	Plate 1	G06	M-020395-01	D-020395-03	CPSF1	29894	NM_013291	56676370	GCUAUGACAUGUGGACAGU
422784	Plate 1	G06	M-020395-01	D-020395-04	CPSF1	29894	NM_013291	56676370	AGUCUAAGGUGUAUGCUGU
422784	Plate 1	G07	M-013404-00	D-013404-01	CPSF2	53981	NM_017437	34101287	UAUGAUAGGUGGAACAAUA
422784	Plate 1	G07	M-013404-00	D-013404-02	CPSF2	53981	NM_017437	34101287	GAUCAGAUUUGGAGGACUA
422784	Plate 1	G07	M-013404-00	D-013404-03	CPSF2	53981	NM_017437	34101287	UUGGAUAGAUGGUGUCUUA
422784	Plate 1	G07	M-013404-00	D-013404-04	CPSF2	53981	NM_017437	34101287	GAACUGUGCUAUCUAUGCA
422784	Plate 1	G08	M-006365-00	D-006365-01	CPSF3	51692	NM_016207	21314666	GCAAACAGAUCAACAUCAA
422784	Plate 1	G08	M-006365-00	D-006365-02	CPSF3	51692	NM_016207	21314666	GAAGACAAGUUUCAAAGGA
422784	Plate 1	G08	M-006365-00	D-006365-03	CPSF3	51692	NM_016207	21314666	GAAGAAAUCACUACUAUGU
422784	Plate 1	G08	M-006365-00	D-006365-04	CPSF3	51692	NM_016207	21314666	GAAGCAAGAUUCUGUAACA
422784	Plate 1	G09	M-012292-02	D-012292-01	CPSF4	10898	NM_001081559	125987602	UGAAUUACCUCGUGGGAUU
422784	Plate 1	G09	M-012292-02	D-012292-02	CPSF4	10898	NM_001081559	125987602	UUACAAGUGUGGCGAGAAA
422784	Plate 1	G09	M-012292-02	D-012292-03	CPSF4	10898	NM_001081559	125987602	GCGCUGCUGUCUGUGAAUU
422784	Plate 1	G09	M-012292-02	D-012292-18	CPSF4	10898	NM_001081559	125987602	UGUUUAAGGUGUCCGUUGA
422784	Plate 1	G10	M-012334-01	D-012334-01	CPSF6	11052	NM_007007	162329582	CAUAGUAGAUCACGAGAAA
422784	Plate 1	G10	M-012334-01	D-012334-03	CPSF6	11052	NM_007007	162329582	CAAGAACGCCAUUGAGUGA
422784	Plate 1	G10	M-012334-01	D-012334-04	CPSF6	11052	NM_007007	162329582	GAAUAGAAAUAGGGCAAUC
422784	Plate 1	G10	M-012334-01	D-012334-17	CPSF6	11052	NM_007007	162329582	GCGAAUAUCGUCAUCGUUA
422784	Plate 1	G11	M-004031-03	D-004031-01	CDK12	51755	NM_015083	157817072	GAAAGAAGACAAACAGAAA
422784	Plate 1	G11	M-004031-03	D-004031-02	CDK12	51755	NM_015083	157817072	GAACUGAUCAGCCGACUUU
422784	Plate 1	G11	M-004031-03	D-004031-04	CDK12	51755	NM_015083	157817072	GCACAGUUAUCAAACCUUU
422784	Plate 1	G11	M-004031-03	D-004031-06	CDK12	51755	NM_015083	157817072	UAACACAUCUAAACACAGA
422785	Plate 2	B07	M-019013-01	D-019013-01	CRNKL1	51340	NM_016652	124256488	GAUCAAGUAUGCCCGCUUU
422785	Plate 2	B07	M-019013-01	D-019013-02	CRNKL1	51340	NM_016652	124256488	GAAAGGGUACGAGUGAUUU
422785	Plate 2	B07	M-019013-01	D-019013-03	CRNKL1	51340	NM_016652	124256488	CAAUUAUGAUGCAUGGUUU
422785	Plate 2	B07	M-019013-01	D-019013-04	CRNKL1	51340	NM_016652	124256488	CGAGCGUGCUUUAGAUGUA
422785	Plate 2	B08	M-015793-00	D-015793-01	CSDA	8531	NM_003651	21359983	GGAAAUAUCUGCGCAGUGU
422785	Plate 2	B08	M-015793-00	D-015793-02	CSDA	8531	NM_003651	21359983	GGACAGACCUUUGACCGUC
422785	Plate 2	B08	M-015793-00	D-015793-03	CSDA	8531	NM_003651	21359983	AGACGUGGCUACUAUGGAA
422785	Plate 2	B08	M-015793-00	D-015793-04	CSDA	8531	NM_003651	21359983	CAACGUCAGAAAUGGAUAU
422785	Plate 2	B09	M-019940-02	D-019940-02	CSN3	1448	NM_005212	148491102	CAACGUAGACCAGCUAUAG
422785	Plate 2	B09	M-019940-02	D-019940-03	CSN3	1448	NM_005212	148491102	GCAAACCCAGCUGUAGUUA
422785	Plate 2	B09	M-019940-02	D-019940-18	CSN3	1448	NM_005212	148491102	CAAAGAACACAACGCAGGA
422785	Plate 2	B09	M-019940-02	D-019940-19	CSN3	1448	NM_005212	148491102	CCAUAUGUCCCAAUGUAUU
422785	Plate 2	B10	M-011247-02	D-011247-21	CSTF3	1479	NM_001033505	75709186	CUGAGUAUGUCCCAGAGAA
422785	Plate 2	B10	M-011247-02	D-011247-22	CSTF3	1479	NM_001033505	75709186	CUAUAGACAAAGCACGGAA
422785	Plate 2	B10	M-011247-02	D-011247-23	CSTF3	1479	NM_001033505	75709186	GAAACUGUACAUUGAAGCA
422785	Plate 2	B10	M-011247-02	D-011247-24	CSTF3	1479	NM_001033505	75709186	GCGGAAAAGAAAUUAGAAG
422785	Plate 2	B11	M-017535-00	D-017535-01	CTNNBL1	56259	NM_030877	29570786	GAGGAGAGAUCAUCGACAA
422785	Plate 2	B11	M-017535-00	D-017535-02	CTNNBL1	56259	NM_030877	29570786	AACCAAGAAUUGCGGAUUA
422785	Plate 2	B11	M-017535-00	D-017535-03	CTNNBL1	56259	NM_030877	29570786	GCAGAUUAUUGACAGAGAU
422785	Plate 2	B11	M-017535-00	D-017535-04	CTNNBL1	56259	NM_030877	29570786	GUCCAUAGCUGUGGUCGAU
422785	Plate 2	C02	M-020166-00	D-020166-01	CELF1	10658	NM_006560	38570082	GAAGAACAAUGCAGUGGAA
422785	Plate 2	C02	M-020166-00	D-020166-02	CELF1	10658	NM_006560	38570082	UGAAGAAUGCCGGAUAUUG
422785	Plate 2	C02	M-020166-00	D-020166-03	CELF1	10658	NM_006560	38570082	ACUCGGGUAUCCAGCAAUA
422785	Plate 2	C02	M-020166-00	D-020166-04	CELF1	10658	NM_006560	38570082	GCUGUUUAUUGGUAUGAUU
422785	Plate 2	C03	M-012741-01	D-012741-01	CELF2	10659	NM_006561	134152679	GAGGGCUGCUCUUCACCUA
422785	Plate 2	C03	M-012741-01	D-012741-02	CELF2	10659	NM_006561	134152679	CGAAGAAAUGUAAUGAGAA
422785	Plate 2	C03	M-012741-01	D-012741-03	CELF2	10659	NM_006561	134152679	GAGUCGAGGCUGUGCGUUU
422785	Plate 2	C03	M-012741-01	D-012741-17	CELF2	10659	NM_006561	134152679	CCUCAUAGCCUUCGGCAGU
422785	Plate 2	C04	M-016322-01	D-016322-01	CWF19L1	55280	NM_018294	93352550	CGAGGGAAAUGGUGUGUUG
422785	Plate 2	C04	M-016322-01	D-016322-02	CWF19L1	55280	NM_018294	93352550	CAGCAUGCCACCCGGUUUA
422785	Plate 2	C04	M-016322-01	D-016322-03	CWF19L1	55280	NM_018294	93352550	GUACCAGGUUAUAGUUUUA
422785	Plate 2	C04	M-016322-01	D-016322-04	CWF19L1	55280	NM_018294	93352550	GUUUAAGGGUGUUGAUAUC
422785	Plate 2	C05	M-013384-00	D-013384-01	DAZAP1	26528	NM_018959	25470885	GGUCUUGACUGGAGCACGA
422785	Plate 2	C05	M-013384-00	D-013384-02	DAZAP1	26528	NM_018959	25470885	CCAAUAUGGAGAAGUCGUA
422785	Plate 2	C05	M-013384-00	D-013384-03	DAZAP1	26528	NM_018959	25470885	GAGCGAUAACAGUAAAUCA
422785	Plate 2	C05	M-013384-00	D-013384-04	DAZAP1	26528	NM_018959	25470885	CGGAGGUAGUCAUGAUCUA
422785	Plate 2	C06	M-012890-02	D-012890-01	DDB1	1642	NM_001923	148529013	GACAAGAGUUCUCAUGUUA
422785	Plate 2	C06	M-012890-02	D-012890-02	DDB1	1642	NM_001923	148529013	GCAAGGACCUGCUGUUUAU
422785	Plate 2	C06	M-012890-02	D-012890-03	DDB1	1642	NM_001923	148529013	UGACAUACCUUGAUAAUGG
422785	Plate 2	C06	M-012890-02	D-012890-05	DDB1	1642	NM_001923	148529013	CACUAGAUCGCGAUAAUAA
422785	Plate 2	C07	M-004819-03	D-004819-01	DDIT3	1649	NM_004083	50345277	AAAUGAAGAGGAAGAAUCA
422785	Plate 2	C07	M-004819-03	D-004819-02	DDIT3	1649	NM_004083	50345277	GAAUCUGCACCAAGCAUGA
422785	Plate 2	C07	M-004819-03	D-004819-04	DDIT3	1649	NM_004083	50345277	CCAGCAGAGGUCACAAGCA
422785	Plate 2	C07	M-004819-03	D-004819-22	DDIT3	1649	NM_004083	50345277	GAGCUCUGAUUGACCGAAU
422785	Plate 2	C08	M-011993-00	D-011993-01	DDX1	1653	NM_004939	4826685	GAUGUUACCUGGAUAUAGA
422785	Plate 2	C08	M-011993-00	D-011993-02	DDX1	1653	NM_004939	4826685	CUACAUGGGUUGACUUAAA
422785	Plate 2	C08	M-011993-00	D-011993-03	DDX1	1653	NM_004939	4826685	GUACAACGAGAUGCAGUUA
422785	Plate 2	C08	M-011993-00	D-011993-04	DDX1	1653	NM_004939	4826685	UAAAGGCCAUGUGGAUAUU
422785	Plate 2	C09	M-013450-01	D-013450-01	DDX17	10521	NM_001098505	148613857	CUACCAAUAUGAUAGGUUA
422785	Plate 2	C09	M-013450-01	D-013450-03	DDX17	10521	NM_001098505	148613857	CGAUAGAGCUGGUUAUGCU
422785	Plate 2	C09	M-013450-01	D-013450-04	DDX17	10521	NM_001098505	148613857	UAUCGGGAUCGUAGUGAAA
422785	Plate 2	C09	M-013450-01	D-013450-17	DDX17	10521	NM_001098505	148613857	CAAGGAUGGUGGCCGGAGA
422785	Plate 2	C10	M-013471-01	D-013471-01	DDX19B	11269	NM_001014449	62241021	GGACGGGAAUCCUGACAAU
422785	Plate 2	C10	M-013471-01	D-013471-03	DDX19B	11269	NM_001014449	62241021	GCUCCAAGCUCAAGUUCAU
422785	Plate 2	C10	M-013471-01	D-013471-17	DDX19B	11269	NM_001014449	62241021	CUGCAGUGAUUGAGCGCUU
422785	Plate 2	C10	M-013471-01	D-013471-18	DDX19B	11269	NM_001014449	62241021	GAACAAGUGUCUGUCGUCA
422785	Plate 2	C11	M-011919-01	D-011919-01	DDX21	9188	NM_004728	50659094	GGAAGAAUAUCAGUUAGUA
422785	Plate 2	C11	M-011919-01	D-011919-02	DDX21	9188	NM_004728	50659094	GGAAUUAAGUUCAAACGAA
422785	Plate 2	C11	M-011919-01	D-011919-03	DDX21	9188	NM_004728	50659094	GGAGUGACCUUCCUAUUUC
422785	Plate 2	C11	M-011919-01	D-011919-04	DDX21	9188	NM_004728	50659094	CAAACUAGAUCUCACCAAA
422785	Plate 2	D02	M-019861-00	D-019861-01	DDX23	9416	NM_004818	4759277	GCGCAUGGGUUGUGAGAUU
422785	Plate 2	D02	M-019861-00	D-019861-02	DDX23	9416	NM_004818	4759277	GCACAAAGAACGAGAACGA
422785	Plate 2	D02	M-019861-00	D-019861-03	DDX23	9416	NM_004818	4759277	GGACCGAGAUCGAGACAAG
422785	Plate 2	D02	M-019861-00	D-019861-04	DDX23	9416	NM_004818	4759277	GGACAAGGACCGUAAACGA
422785	Plate 2	D03	M-012417-02	D-012417-21	INTS6	26512	NM_001039938	90193623	UAUCAAGGCUGGAUGGAAA
422785	Plate 2	D03	M-012417-02	D-012417-22	INTS6	26512	NM_001039938	90193623	GGUAUAUGCUGGUCACUUU
422785	Plate 2	D03	M-012417-02	D-012417-23	INTS6	26512	NM_001039938	90193623	ACUUACGACUCUUGGCCAA
422785	Plate 2	D03	M-012417-02	D-012417-24	INTS6	26512	NM_001039938	90193623	GCAACGUUUAUGAAUGAAU
422785	Plate 2	D04	M-004920-01	D-004920-01	DDX39A	10212	NM_005804	21040370	CUUCUGAGGUCCAGCAUGA
422785	Plate 2	D04	M-004920-01	D-004920-03	DDX39A	10212	NM_005804	21040370	GAGCUUCAGCCUAAAGAAU
422785	Plate 2	D04	M-004920-01	D-004920-17	DDX39A	10212	NM_005804	21040370	AGGUGAUAAUCUUCGUCAA
422785	Plate 2	D04	M-004920-01	D-004920-18	DDX39A	10212	NM_005804	21040370	CAUCGAGCAGAGCCGGUAA
422785	Plate 2	D05	M-006874-01	D-006874-01	DDX3X	1654	NM_001356	87196350	GCAAAUACUUGGUGUUAGA
422785	Plate 2	D05	M-006874-01	D-006874-02	DDX3X	1654	NM_001356	87196350	ACAUUGAGCUUACUCGUUA
422785	Plate 2	D05	M-006874-01	D-006874-04	DDX3X	1654	NM_001356	87196350	CUAUAUUCCUCCUCAUUUA
422785	Plate 2	D05	M-006874-01	D-006874-17	DDX3X	1654	NM_001356	87196350	GGUAUUAGCACCAACGAGA
422785	Plate 2	D06	M-011904-00	D-011904-01	DDX3Y	8653	NM_004660	13514808	GGAUAUGCUUGUACUAGUA
422785	Plate 2	D06	M-011904-00	D-011904-02	DDX3Y	8653	NM_004660	13514808	UCUAAAGGAUUCCAUGAUA
422785	Plate 2	D06	M-011904-00	D-011904-03	DDX3Y	8653	NM_004660	13514808	GAUGCUUGCUCGUGACUUU
422785	Plate 2	D06	M-011904-00	D-011904-04	DDX3Y	8653	NM_004660	13514808	GGACAUAGUCGUUGGUGUG
422785	Plate 2	D07	M-010394-00	D-010394-01	DDX41	51428	NM_016222	21071031	GCAAAGAGUCUGCCAAGGA
422785	Plate 2	D07	M-010394-00	D-010394-02	DDX41	51428	NM_016222	21071031	UCAAAGCGCUGCUGCUAGA
422785	Plate 2	D07	M-010394-00	D-010394-03	DDX41	51428	NM_016222	21071031	CAAGGGAGCUGCGGAGGAA
422785	Plate 2	D07	M-010394-00	D-010394-04	DDX41	51428	NM_016222	21071031	CUAAGGGCAUUACGUAUGA
422785	Plate 2	D08	M-021234-00	D-021234-01	DDX46	9879	NM_014829	41327772	AAACAAGGGUUAUGCUUAU
422785	Plate 2	D08	M-021234-00	D-021234-02	DDX46	9879	NM_014829	41327772	GUAAAUGUGUUUCGAUUGG
422785	Plate 2	D08	M-021234-00	D-021234-03	DDX46	9879	NM_014829	41327772	GUAGUGGGUUCUCUGGUAA
422785	Plate 2	D08	M-021234-00	D-021234-04	DDX46	9879	NM_014829	41327772	GCUCAAUUAUGUGCCGUUA
422785	Plate 2	D09	M-020762-00	D-020762-01	EIF4A3	9775	NM_014740	7661919	GAAAGCGGCUGCUCAAAGA
422785	Plate 2	D09	M-020762-00	D-020762-02	EIF4A3	9775	NM_014740	7661919	GAACGUUGCUGAUCUUAUC
422785	Plate 2	D09	M-020762-00	D-020762-03	EIF4A3	9775	NM_014740	7661919	GGUGAAACGUGAUGAAUUG
422785	Plate 2	D09	M-020762-00	D-020762-04	EIF4A3	9775	NM_014740	7661919	ACUAUGAUCUCCCUAAUAA
422785	Plate 2	D10	M-017975-00	D-017975-01	DDX49	54555	NM_019070	34222345	CAUCGUGGCUCGUGGAACA
422785	Plate 2	D10	M-017975-00	D-017975-02	DDX49	54555	NM_019070	34222345	GUGCAAGACCUGCCAGAUU
422785	Plate 2	D10	M-017975-00	D-017975-03	DDX49	54555	NM_019070	34222345	GCGAAGAGAGUGUGAGAUC
422785	Plate 2	D10	M-017975-00	D-017975-04	DDX49	54555	NM_019070	34222345	UCACACAGGUCAACGUGGU
422785	Plate 2	D11	M-003774-01	D-003774-02	DDX5	1655	NM_004396	13514826	CACAAGAGGUGGAAACAUA
422785	Plate 2	D11	M-003774-01	D-003774-03	DDX5	1655	NM_004396	13514826	GUGAUGAGCUUACCAGAAA
422785	Plate 2	D11	M-003774-01	D-003774-04	DDX5	1655	NM_004396	13514826	GCAAAUGUCAUGGAUGUUA
422785	Plate 2	D11	M-003774-01	D-003774-17	DDX5	1655	NM_004396	13514826	GGAUGUGUGUCAUGACGUA
422785	Plate 2	E02	M-017128-01	D-017128-01	DDX54	79039	NM_024072	51094100	GCACGAAAAUCCCGACAUA
422785	Plate 2	E02	M-017128-01	D-017128-02	DDX54	79039	NM_024072	51094100	GAAUGCACCUCGGAUGUGG
422785	Plate 2	E02	M-017128-01	D-017128-03	DDX54	79039	NM_024072	51094100	CGAAGCACCACGCCGAGUA
422785	Plate 2	E02	M-017128-01	D-017128-04	DDX54	79039	NM_024072	51094100	CCACUCUCAUUGUGACUGA
422785	Plate 2	E03	M-006371-00	D-006371-01	DDX6	1656	NM_004397	21536329	GCAGAAACCCUAUGAGAUU
422785	Plate 2	E03	M-006371-00	D-006371-02	DDX6	1656	NM_004397	21536329	GGAAAUGAGUUUGAAGAUU
422785	Plate 2	E03	M-006371-00	D-006371-03	DDX6	1656	NM_004397	21536329	GAAGAAGGACAAUAUACAA
422785	Plate 2	E03	M-006371-00	D-006371-04	DDX6	1656	NM_004397	21536329	GAACAUCGAAAUCGUGUAU
422785	Plate 2	E04	M-003881-02	D-003881-01	DEK	7913	NM_003472	110349790	GAUCAGGUGUAAAUAGUGA
422785	Plate 2	E04	M-003881-02	D-003881-03	DEK	7913	NM_003472	110349790	GAGAUCAGGUGUAAAUAGU
422785	Plate 2	E04	M-003881-02	D-003881-04	DEK	7913	NM_003472	110349790	UUACAGAGAGAGCCAUUUA
422785	Plate 2	E04	M-003881-02	D-003881-05	DEK	7913	NM_003472	110349790	CGAACCAAAUGUCCUGAAA
422785	Plate 2	E05	M-012310-02	D-012310-01	DGCR14	8220	NM_022719	126362976	GAACGGAUGCGCCAGAUUG
422785	Plate 2	E05	M-012310-02	D-012310-03	DGCR14	8220	NM_022719	126362976	AGAAUUCCCUCAUGUACUA
422785	Plate 2	E05	M-012310-02	D-012310-19	DGCR14	8220	NM_022719	126362976	AGGAAAGGGUGCACGUUAU
422785	Plate 2	E05	M-012310-02	D-012310-20	DGCR14	8220	NM_022719	126362976	CCUACUUAGUUUACGUGAA
422785	Plate 2	E06	M-011250-01	D-011250-01	DHX15	1665	NM_001358	68509925	AAACAGAAAUGCAGGAUAA
422785	Plate 2	E06	M-011250-01	D-011250-02	DHX15	1665	NM_001358	68509925	CAGCAGCUAUCUCGAAUUA
422785	Plate 2	E06	M-011250-01	D-011250-03	DHX15	1665	NM_001358	68509925	GAUGAGAUUUGCCCACAUA
422785	Plate 2	E06	M-011250-01	D-011250-04	DHX15	1665	NM_001358	68509925	GAGAUCAGAUUUAAAGGUU
422785	Plate 2	E07	M-011477-00	D-011477-01	DHX16	8449	NM_003587	21237727	GGCAGGAGCUCAAAUAUAA
422785	Plate 2	E07	M-011477-00	D-011477-02	DHX16	8449	NM_003587	21237727	GAGAGUACCUGGCUAAGCG
422785	Plate 2	E07	M-011477-00	D-011477-03	DHX16	8449	NM_003587	21237727	GAACUGUCCUCCGCUACAU
422785	Plate 2	E07	M-011477-00	D-011477-04	DHX16	8449	NM_003587	21237727	GCACAGGCAUGGAAUCGCU
422785	Plate 2	E08	M-013065-00	D-013065-01	DHX35	60625	NM_021931	20544128	GAUCUUCGAUUGAUUGUAG
422785	Plate 2	E08	M-013065-00	D-013065-02	DHX35	60625	NM_021931	20544128	GCAGACAAAUUCCGGGAUU
422785	Plate 2	E08	M-013065-00	D-013065-03	DHX35	60625	NM_021931	20544128	CAAUUCGAGUGCACCGUAA
422785	Plate 2	E08	M-013065-00	D-013065-04	DHX35	60625	NM_021931	20544128	GCAAGGGAUACAUGUGUGA
422785	Plate 2	E09	M-013428-01	D-013428-01	DHX38	9785	NM_014003	41406095	GCACUGAUCUGGACUGUCA
422785	Plate 2	E09	M-013428-01	D-013428-02	DHX38	9785	NM_014003	41406095	GAUCGGGAUUGGUACAUGA
422785	Plate 2	E09	M-013428-01	D-013428-17	DHX38	9785	NM_014003	41406095	AUGCUAAGGCCAUGCGGAA
422785	Plate 2	E09	M-013428-01	D-013428-18	DHX38	9785	NM_014003	41406095	CCACUCAGCUGACGCAGUA
422785	Plate 2	E10	M-010506-02	D-010506-02	DHX8	1659	NM_004941	4826689	GCAAAGAUCCAGUUGUUAA
422785	Plate 2	E10	M-010506-02	D-010506-03	DHX8	1659	NM_004941	4826689	GGAAUAAAGUGAAGUCUAG
422785	Plate 2	E10	M-010506-02	D-010506-05	DHX8	1659	NM_004941	4826689	GGGAUGAUGCCCAAUGAUA
422785	Plate 2	E10	M-010506-02	D-010506-18	DHX8	1659	NM_004941	4826689	CCAAAUAGACGGCGAAAUC
422785	Plate 2	E11	M-009950-01	D-009950-01	DHX9	1660	NM_001357	100913205	UAGAAUGGGUGGAGAAGAA
422785	Plate 2	E11	M-009950-01	D-009950-02	DHX9	1660	NM_001357	100913205	GGCUAUAUCCAUCGAAAUU
422785	Plate 2	E11	M-009950-01	D-009950-03	DHX9	1660	NM_001357	100913205	CCAGAAGAUUGUUUGUUGA
422785	Plate 2	E11	M-009950-01	D-009950-04	DHX9	1660	NM_001357	100913205	CCAAAGUUCAGCUCAAAGA
422785	Plate 2	F02	M-004419-02	D-004419-01	DIDO1	11083	NM_080796	71044475	GCAAUGAGGAGGCACCUAA
422785	Plate 2	F02	M-004419-02	D-004419-02	DIDO1	11083	NM_080796	71044475	GAACAGGAGCCCACUGAGA
422785	Plate 2	F02	M-004419-02	D-004419-05	DIDO1	11083	NM_080796	71044475	CCUCACAACAACAGGUUUA
422785	Plate 2	F02	M-004419-02	D-004419-18	DIDO1	11083	NM_080796	71044475	CGAAGGACCACUAUCGCCA
422785	Plate 2	F03	M-014790-01	D-014790-01	NSRP1	84081	NM_032141	75677366	GCAAAGACCUAUAUUGAGA
422785	Plate 2	F03	M-014790-01	D-014790-02	NSRP1	84081	NM_032141	75677366	GGAAGAGCAUAUGAAAGUA
422785	Plate 2	F03	M-014790-01	D-014790-03	NSRP1	84081	NM_032141	75677366	GAUCUGGUAUAAAGGAAGA
422785	Plate 2	F03	M-014790-01	D-014790-04	NSRP1	84081	NM_032141	75677366	GAGCAGUGCGGAUGAUGAA
422785	Plate 2	F04	M-025278-01	D-025278-01	INTS1	26173	NM_001080453	160948598	GAUCGACGCCGUUCUGAAU
422785	Plate 2	F04	M-025278-01	D-025278-02	INTS1	26173	NM_001080453	160948598	CCAUUUCUCCGUCGAUUAA
422785	Plate 2	F04	M-025278-01	D-025278-03	INTS1	26173	NM_001080453	160948598	GUGAGGUGCUGGACUACUU
422785	Plate 2	F04	M-025278-01	D-025278-04	INTS1	26173	NM_001080453	160948598	GACCCGAGAUCCUGAGCUU
422785	Plate 2	F05	M-032789-01	D-032789-17	HNRNPUL2	221092	NM_001079559	118601080	CGGACAAAUCGCCGAAACA
422785	Plate 2	F05	M-032789-01	D-032789-18	HNRNPUL2	221092	NM_001079559	118601080	GUAAAGAGACAGCGGGAUG
422785	Plate 2	F05	M-032789-01	D-032789-19	HNRNPUL2	221092	NM_001079559	118601080	CGGGGUAAAUGGUGGCGAA
422785	Plate 2	F05	M-032789-01	D-032789-20	HNRNPUL2	221092	NM_001079559	118601080	CAGAUUGCUUCCCGGACAA
422785	Plate 2	F06	M-021141-00	D-021141-01	DNAJC17	55192	NM_018163	8922562	GCAGAAGUAUGGUGAGGUU
422785	Plate 2	F06	M-021141-00	D-021141-02	DNAJC17	55192	NM_018163	8922562	GGAUAACCCUCUGAAGAUU
422785	Plate 2	F06	M-021141-00	D-021141-03	DNAJC17	55192	NM_018163	8922562	UAAAGAAGGCGUAUAGGCA
422785	Plate 2	F06	M-021141-00	D-021141-04	DNAJC17	55192	NM_018163	8922562	CAAGAGAUCGAACGCCUGA
422785	Plate 2	F07	M-009885-00	D-009885-01	DNAJC6	9829	NM_014787	7662145	GGAAAUGGAUCCUGAGAAA
422785	Plate 2	F07	M-009885-00	D-009885-02	DNAJC6	9829	NM_014787	7662145	UAUGUUACCUCCAGAAUUA
422785	Plate 2	F07	M-009885-00	D-009885-03	DNAJC6	9829	NM_014787	7662145	GGGAAAGGAUCAAGUAAUU
422785	Plate 2	F07	M-009885-00	D-009885-04	DNAJC6	9829	NM_014787	7662145	GGAGAUACCUGGGCUAUAU
422785	Plate 2	F08	M-020627-01	D-020627-01	DNAJC8	22826	NM_014280	112293276	GAAGAGAGACUCGGUUCUA
422785	Plate 2	F08	M-020627-01	D-020627-02	DNAJC8	22826	NM_014280	112293276	CAAUGAAACUCUUUGCAGA
422785	Plate 2	F08	M-020627-01	D-020627-03	DNAJC8	22826	NM_014280	112293276	AAAGAGGUUUCGGCAGUUA
422785	Plate 2	F08	M-020627-01	D-020627-04	DNAJC8	22826	NM_014280	112293276	ACAAGUUGCUACUGGAUCA
422785	Plate 2	F09	M-006417-02	D-006417-04	HSP90B1	7184	NM_003299	4507676	GAACACGUCUUGCUAAACU
422785	Plate 2	F09	M-006417-02	D-006417-05	HSP90B1	7184	NM_003299	4507676	GGACGGGGAACGACAAUUA
422785	Plate 2	F09	M-006417-02	D-006417-06	HSP90B1	7184	NM_003299	4507676	GAAGAUGGCCAGUCAACUU
422785	Plate 2	F09	M-006417-02	D-006417-07	HSP90B1	7184	NM_003299	4507676	GCGAUUACAUUAAGCUCUA
422785	Plate 2	F10	M-003656-02	D-003656-03	LPAR1	1902	NM_001401	45580697	UCUCUAUGCUCACAUCUUU
422785	Plate 2	F10	M-003656-02	D-003656-04	LPAR1	1902	NM_001401	45580697	GCAAUCGAGAGGCACAUUA
422785	Plate 2	F10	M-003656-02	D-003656-18	LPAR1	1902	NM_001401	45580697	GACAAAGAAAUGAGCGCCA
422785	Plate 2	F10	M-003656-02	D-003656-19	LPAR1	1902	NM_001401	45580697	UGGACUAUGGCCAUCGUUA
422785	Plate 2	F11	M-017199-02	D-017199-01	EEF1A1	1915	NM_001402	83367078	GAUGGAAAGUCACCCGUAA
422785	Plate 2	F11	M-017199-02	D-017199-02	EEF1A1	1915	NM_001402	83367078	GGAGCCAAGUGCUAACAUG
422785	Plate 2	F11	M-017199-02	D-017199-04	EEF1A1	1915	NM_001402	83367078	GGAUGGAAAGUCACCCGUA
422785	Plate 2	F11	M-017199-02	D-017199-05	EEF1A1	1915	NM_001402	83367078	UAGCAUUUGUGCCAAUUUC
422785	Plate 2	G02	M-019851-00	D-019851-01	EFTUD2	9343	NM_004247	41152055	UGGCGGAUCUGAUGGAUAA
422785	Plate 2	G02	M-019851-00	D-019851-02	EFTUD2	9343	NM_004247	41152055	UGGAUGAGGUCAAUGGAUU
422785	Plate 2	G02	M-019851-00	D-019851-03	EFTUD2	9343	NM_004247	41152055	AUGAUGAGUUUGGGAAUUA
422785	Plate 2	G02	M-019851-00	D-019851-04	EFTUD2	9343	NM_004247	41152055	GACCAAGAUCUGUGCUAUA
422785	Plate 2	G03	M-011549-01	D-011549-01	EIF2S2	8894	NM_003908	77404354	GGUAAUAACCAACUUGUAA
422785	Plate 2	G03	M-011549-01	D-011549-02	EIF2S2	8894	NM_003908	77404354	GGGUACAAGUGGUUCUAUA
422785	Plate 2	G03	M-011549-01	D-011549-03	EIF2S2	8894	NM_003908	77404354	GACAUUAUGCUUGGCAAUA
422785	Plate 2	G03	M-011549-01	D-011549-17	EIF2S2	8894	NM_003908	77404354	CCGAGUAGGAACCAAGAAA
422785	Plate 2	G04	M-019534-01	D-019534-01	EIF3A	8661	NM_003750	83367067	GUACGGCAAUCAAUCUUAA
422785	Plate 2	G04	M-019534-01	D-019534-02	EIF3A	8661	NM_003750	83367067	CAACGAAUUUCUUGAGGUU
422785	Plate 2	G04	M-019534-01	D-019534-03	EIF3A	8661	NM_003750	83367067	GAAGAAAGGCAUAAUCGAU
422785	Plate 2	G04	M-019534-01	D-019534-04	EIF3A	8661	NM_003750	83367067	UAAAGAAGAACGCAGGAUA
422785	Plate 2	G05	M-019531-01	D-019531-01	EIF3I	8668	NM_003757	83281439	GUGGAGAGCUCAACCAGUA
422785	Plate 2	G05	M-019531-01	D-019531-02	EIF3I	8668	NM_003757	83281439	GAAAGCAGCUGGCCCUUCU
422785	Plate 2	G05	M-019531-01	D-019531-03	EIF3I	8668	NM_003757	83281439	GAAGAUCCCUUGCAAUGAC
422785	Plate 2	G05	M-019531-01	D-019531-17	EIF3I	8668	NM_003757	83281439	CCAAGGACCCUAUCGUCAA
422785	Plate 2	G06	M-010518-01	D-010518-01	EIF3E	3646	NM_001568	83656779	GAACAUGACUCCAGAAGAA
422785	Plate 2	G06	M-010518-01	D-010518-02	EIF3E	3646	NM_001568	83656779	GCAGGAAUAUUUAGAUACA
422785	Plate 2	G06	M-010518-01	D-010518-04	EIF3E	3646	NM_001568	83656779	GUAGGAUGCUCUUUGACUA
422785	Plate 2	G06	M-010518-01	D-010518-17	EIF3E	3646	NM_001568	83656779	CCCCAAAGGUCGCGAUAAU
422785	Plate 2	G07	M-020949-01	D-020949-02	EIF3L	51386	NM_016091	51093838	CCACAAAACUGUCUCAGAU
422785	Plate 2	G07	M-020949-01	D-020949-03	EIF3L	51386	NM_016091	51093838	ACUGCAAUCUCUUCAACUA
422785	Plate 2	G07	M-020949-01	D-020949-04	EIF3L	51386	NM_016091	51093838	CUUAUGAACGUCAGUAUGA
422785	Plate 2	G07	M-020949-01	D-020949-17	EIF3L	51386	NM_016091	51093838	ACCGACAGUUGGAGGUAUA
422785	Plate 2	G08	M-013758-01	D-013758-01	EIF4A2	1974	NM_001967	83700234	GAAGAUACCUUUCUCCAAA
422785	Plate 2	G08	M-013758-01	D-013758-17	EIF4A2	1974	NM_001967	83700234	CUACCUACCAAUCGUGAAA
422785	Plate 2	G08	M-013758-01	D-013758-18	EIF4A2	1974	NM_001967	83700234	CUUGUUGGCUCGCGGGAUU
422785	Plate 2	G08	M-013758-01	D-013758-19	EIF4A2	1974	NM_001967	83700234	GAUGAAAUGUUGAGCCGUG
422785	Plate 2	G09	M-019530-01	D-019530-01	EIF4G3	8672	NM_003760	115529454	GGAGAACUCUUUAAACUCA
422785	Plate 2	G09	M-019530-01	D-019530-02	EIF4G3	8672	NM_003760	115529454	GUAAAGACCUGCUAGACAA
422785	Plate 2	G09	M-019530-01	D-019530-03	EIF4G3	8672	NM_003760	115529454	UGAGAGAACUUACCAUAGA
422785	Plate 2	G09	M-019530-01	D-019530-04	EIF4G3	8672	NM_003760	115529454	CUACAAGCAUCGAUAGUAA
422785	Plate 2	G10	M-003773-04	D-003773-02	ELAVL1	1994	NM_001419	38201713	GCAAUUACCAGUUUCAAUG
422785	Plate 2	G10	M-003773-04	D-003773-04	ELAVL1	1994	NM_001419	38201713	UCAAAGACGCCAACUUGUA
422785	Plate 2	G10	M-003773-04	D-003773-05	ELAVL1	1994	NM_001419	38201713	CAAAGACGCCAACUUGUAC
422785	Plate 2	G10	M-003773-04	D-003773-21	ELAVL1	1994	NM_001419	38201713	CGACUCAAUUGUCCCGAUA
422785	Plate 2	G11	M-019801-02	D-019801-01	ELAVL2	1993	NM_004432	115511031	CAAUAUGGCUUAUGGAGUA
422785	Plate 2	G11	M-019801-02	D-019801-02	ELAVL2	1993	NM_004432	115511031	GGUGUAGGGUUUAUUCGAU
422785	Plate 2	G11	M-019801-02	D-019801-04	ELAVL2	1993	NM_004432	115511031	GCGAAUUGAGGCAGAAGAA
422785	Plate 2	G11	M-019801-02	D-019801-18	ELAVL2	1993	NM_004432	115511031	GAGUUAACCUUCUGCGUUU
422786	Plate 3	B07	M-011264-00	D-011264-01	ELAVL3	1995	NM_001420	49355760	CCUCAACGGCCUCAAAUUA
422786	Plate 3	B07	M-011264-00	D-011264-02	ELAVL3	1995	NM_001420	49355760	GCGAACAACCCAAGUCAGA
422786	Plate 3	B07	M-011264-00	D-011264-03	ELAVL3	1995	NM_001420	49355760	GCUGGUGCAUCUUCGUGUA
422786	Plate 3	B07	M-011264-00	D-011264-04	ELAVL3	1995	NM_001420	49355760	GCAAGUUGGUUCGGGACAA
422786	Plate 3	B08	M-016006-02	D-016006-01	ELAVL4	1996	NM_021952	21361338	CAUCAACACUUUAAAUGGA
422786	Plate 3	B08	M-016006-02	D-016006-02	ELAVL4	1996	NM_021952	21361338	GAAUGAACAUCCCUGGUCA
422786	Plate 3	B08	M-016006-02	D-016006-03	ELAVL4	1996	NM_021952	21361338	CUACGGAACCGAUUACUGU
422786	Plate 3	B08	M-016006-02	D-016006-18	ELAVL4	1996	NM_021952	21361338	GUGCAAGGGAUUCGGCUUU
422786	Plate 3	B09	M-021272-01	D-021272-01	EP400	57634	NM_015409	56549695	CCACCUAGCUUGUAACGAA
422786	Plate 3	B09	M-021272-01	D-021272-02	EP400	57634	NM_015409	56549695	CGAAGAAGCUCGUUAGAAC
422786	Plate 3	B09	M-021272-01	D-021272-03	EP400	57634	NM_015409	56549695	CAAGUGAGCUGAUGUUGAC
422786	Plate 3	B09	M-021272-01	D-021272-04	EP400	57634	NM_015409	56549695	GUAGAGACGGACCUGUUUA
422786	Plate 3	B10	M-011028-00	D-011028-01	ERCC3	2071	NM_000122	4557562	GAACAAACCCUAUAUCUAC
422786	Plate 3	B10	M-011028-00	D-011028-02	ERCC3	2071	NM_000122	4557562	GAAUAUGACUUCCGGAAUG
422786	Plate 3	B10	M-011028-00	D-011028-03	ERCC3	2071	NM_000122	4557562	GGGAAUAUGUGGCAAUCAA
422786	Plate 3	B10	M-011028-00	D-011028-04	ERCC3	2071	NM_000122	4557562	GAGAAUGCCGCUUAAGAAA
422786	Plate 3	B11	M-010573-00	D-010573-01	ERVW-1	30816	NM_014590	20149611	UCGAAGAGCUUUAGACUUG
422786	Plate 3	B11	M-010573-00	D-010573-02	ERVW-1	30816	NM_014590	20149611	GAAAUAACCCAUACCUCAA
422786	Plate 3	B11	M-010573-00	D-010573-03	ERVW-1	30816	NM_014590	20149611	GAGCAGAGGAGCUUCGAAA
422786	Plate 3	B11	M-010573-00	D-010573-04	ERVW-1	30816	NM_014590	20149611	GGACUUACUUCACCCAAAC
422786	Plate 3	C02	M-014329-00	D-014329-01	MFSD11	79157	NM_024311	34147375	GGAUAUACCAGCAUGGCUA
422786	Plate 3	C02	M-014329-00	D-014329-02	MFSD11	79157	NM_024311	34147375	CAUCGGCAUUGGAGAAAUU
422786	Plate 3	C02	M-014329-00	D-014329-03	MFSD11	79157	NM_024311	34147375	GCAUGUACAUUGCCGUUUU
422786	Plate 3	C02	M-014329-00	D-014329-04	MFSD11	79157	NM_024311	34147375	UAUGUUUGCCAGUGGUUUA
422786	Plate 3	C03	M-005119-03	D-005119-05	EWSR1	2130	NM_013986	125987607	GGAACAGAUGGGAGGAAGA
422786	Plate 3	C03	M-005119-03	D-005119-06	EWSR1	2130	NM_013986	125987607	AGGAAAGCCCAAAGGCGAU
422786	Plate 3	C03	M-005119-03	D-005119-09	EWSR1	2130	NM_013986	125987607	GAGUAGCUAUGGUCAACAA
422786	Plate 3	C03	M-005119-03	D-005119-23	EWSR1	2130	NM_013986	125987607	ACGGAUUACAGUACCUAUA
422786	Plate 3	C04	M-013122-01	D-013122-01	EXOSC1	51013	NM_016046	88853576	GAAAGUAGCCCGAGUACAA
422786	Plate 3	C04	M-013122-01	D-013122-02	EXOSC1	51013	NM_016046	88853576	GAACUAUCCGCAAGGAAGA
422786	Plate 3	C04	M-013122-01	D-013122-03	EXOSC1	51013	NM_016046	88853576	CCGAAUUCUUGCAGACCUA
422786	Plate 3	C04	M-013122-01	D-013122-04	EXOSC1	51013	NM_016046	88853576	CCGGCGAACGUCUGUGUAA
422786	Plate 3	C05	M-010904-01	D-010904-01	EXOSC10	5394	NM_002685	50363239	GAAAAUAGCUGAAGAACUG
422786	Plate 3	C05	M-010904-01	D-010904-02	EXOSC10	5394	NM_002685	50363239	GAAGUGACAUGUACAUUCU
422786	Plate 3	C05	M-010904-01	D-010904-03	EXOSC10	5394	NM_002685	50363239	GAUGAAGCCUCAGGUGUAA
422786	Plate 3	C05	M-010904-01	D-010904-04	EXOSC10	5394	NM_002685	50363239	GCACAUCCUUAUCAAUAUG
422786	Plate 3	C06	M-016975-00	D-016975-01	EXOSC2	23404	NM_014285	39725699	GAACGUAUAUGGGAGAAGA
422786	Plate 3	C06	M-016975-00	D-016975-02	EXOSC2	23404	NM_014285	39725699	GAAACACGCCAGAGGCUUU
422786	Plate 3	C06	M-016975-00	D-016975-03	EXOSC2	23404	NM_014285	39725699	GGGAUACAAUCACUACGGA
422786	Plate 3	C06	M-016975-00	D-016975-04	EXOSC2	23404	NM_014285	39725699	GCAAUGAGAGGUUUCUUAC
422786	Plate 3	C07	M-031955-01	D-031955-01	EXOSC3	51010	NM_001002269	50511938	GGAGUGAGCCAGCUUCUUU
422786	Plate 3	C07	M-031955-01	D-031955-02	EXOSC3	51010	NM_001002269	50511938	GGAGAUAGUAUUUGGAAUG
422786	Plate 3	C07	M-031955-01	D-031955-17	EXOSC3	51010	NM_001002269	50511938	GUAUUAUUAGAGUCCGAAA
422786	Plate 3	C07	M-031955-01	D-031955-18	EXOSC3	51010	NM_001002269	50511938	CCUGAAUGCUAGAGCGUGC
422786	Plate 3	C08	M-013760-01	D-013760-01	EXOSC4	54512	NM_019037	56699483	CUAGUGAACUGUCAAUAUA
422786	Plate 3	C08	M-013760-01	D-013760-03	EXOSC4	54512	NM_019037	56699483	CUAUGCAGCUUGUGUGAAU
422786	Plate 3	C08	M-013760-01	D-013760-04	EXOSC4	54512	NM_019037	56699483	CACCCACGCUCCCAGAUUG
422786	Plate 3	C08	M-013760-01	D-013760-17	EXOSC4	54512	NM_019037	56699483	CCGCCAGACUUUCGAAGCA
422786	Plate 3	C09	M-020482-01	D-020482-01	EXOSC5	56915	NM_020158	47174863	CAACAAGGCCACACUCGAA
422786	Plate 3	C09	M-020482-01	D-020482-02	EXOSC5	56915	NM_020158	47174863	CAACACGUCUUCCGUUUCU
422786	Plate 3	C09	M-020482-01	D-020482-03	EXOSC5	56915	NM_020158	47174863	CAAAAUCCGUGCUGAAAAU
422786	Plate 3	C09	M-020482-01	D-020482-17	EXOSC5	56915	NM_020158	47174863	UGGACAGCGUGGAACGGAA
422786	Plate 3	C10	M-014160-01	D-014160-01	EXOSC7	23016	NM_015004	39725632	UAAAAGCAGUGUCGACUUA
422786	Plate 3	C10	M-014160-01	D-014160-02	EXOSC7	23016	NM_015004	39725632	AAACUGAUGUGGUGUCCAA
422786	Plate 3	C10	M-014160-01	D-014160-03	EXOSC7	23016	NM_015004	39725632	GGUCGAAGGACAUUGAAUU
422786	Plate 3	C10	M-014160-01	D-014160-17	EXOSC7	23016	NM_015004	39725632	GCAAGGGAGUUGUGACGUG
422786	Plate 3	C11	M-012782-00	D-012782-01	EXOSC8	11340	NM_181503	31415881	CGACUACGAUGGAAACAUU
422786	Plate 3	C11	M-012782-00	D-012782-02	EXOSC8	11340	NM_181503	31415881	GAGCUAAACUUCAGGACUG
422786	Plate 3	C11	M-012782-00	D-012782-03	EXOSC8	11340	NM_181503	31415881	GCAACAGGAACCUUAACAA
422786	Plate 3	C11	M-012782-00	D-012782-04	EXOSC8	11340	NM_181503	31415881	AACAUCGGUUCAAUUAGUA
422786	Plate 3	D02	M-019924-01	D-019924-01	EXOSC9	5393	NM_005033	77812669	GAAGAGAGCUGCCAAUUAA
422786	Plate 3	D02	M-019924-01	D-019924-02	EXOSC9	5393	NM_005033	77812669	GAACAAACAUCGAGAGAUU
422786	Plate 3	D02	M-019924-01	D-019924-03	EXOSC9	5393	NM_005033	77812669	GCAAAUACGUGUAGACCUA
422786	Plate 3	D02	M-019924-01	D-019924-17	EXOSC9	5393	NM_005033	77812669	GUAUACACCUGAAGAGCGU
422786	Plate 3	D03	M-020251-01	D-020251-01	FAM32A	26017	NM_014077	142377168	ACACACUCACGGAGCAUUA
422786	Plate 3	D03	M-020251-01	D-020251-02	FAM32A	26017	NM_014077	142377168	GCAAUGGGAACGAGCAAAA
422786	Plate 3	D03	M-020251-01	D-020251-03	FAM32A	26017	NM_014077	142377168	CCUAAAGAAGGCAUCCAAA
422786	Plate 3	D03	M-020251-01	D-020251-04	FAM32A	26017	NM_014077	142377168	ACAAAGACAAAGCGAAACU
422786	Plate 3	D04	M-013149-01	D-013149-01	FAU	2197	NM_001997	71565157	GAAACGGUCGCCCAGAUCA
422786	Plate 3	D04	M-013149-01	D-013149-02	FAU	2197	NM_001997	71565157	CCGCAUGCUUGGAGGUAAA
422786	Plate 3	D04	M-013149-01	D-013149-03	FAU	2197	NM_001997	71565157	GGUCAGACUCCUAAGGUGG
422786	Plate 3	D04	M-013149-01	D-013149-04	FAU	2197	NM_001997	71565157	AAGAAGACAGGUCGGGCUA
422786	Plate 3	D05	M-014670-00	D-014670-01	FIP1L1	81608	NM_030917	40254977	CAACAGCGAUGAAGAACGA
422786	Plate 3	D05	M-014670-00	D-014670-02	FIP1L1	81608	NM_030917	40254977	GCAAAGGACCUAGAUGAAA
422786	Plate 3	D05	M-014670-00	D-014670-03	FIP1L1	81608	NM_030917	40254977	GGACUAUUAUGCCAGAAGA
422786	Plate 3	D05	M-014670-00	D-014670-04	FIP1L1	81608	NM_030917	40254977	GGUCAGACUAUAACUAUCA
422786	Plate 3	D06	M-009568-01	D-009568-01	FKBP3	2287	NM_002013	17149845	UAAAGUGUCUGAGCAAGUA
422786	Plate 3	D06	M-009568-01	D-009568-03	FKBP3	2287	NM_002013	17149845	GUGAGCAGCUGCCCAAGAA
422786	Plate 3	D06	M-009568-01	D-009568-04	FKBP3	2287	NM_002013	17149845	AGAAUGGGCUUACGGAAAG
422786	Plate 3	D06	M-009568-01	D-009568-05	FKBP3	2287	NM_002013	17149845	GUUGUUCACUGCUGGUAUA
422786	Plate 3	D07	M-016706-00	D-016706-01	MAGOHB	55110	NM_018048	21361685	GCACAAGAGUGUAAUGGAA
422786	Plate 3	D07	M-016706-00	D-016706-02	MAGOHB	55110	NM_018048	21361685	GGACGGAAAGCUUAGAUAU
422786	Plate 3	D07	M-016706-00	D-016706-03	MAGOHB	55110	NM_018048	21361685	GUAAAUCAGUCAAAGGAUC
422786	Plate 3	D07	M-016706-00	D-016706-04	MAGOHB	55110	NM_018048	21361685	GCACGAGUUUCUGGAGUUC
422786	Plate 3	D08	M-017954-01	D-017954-01	CCDC94	55702	NM_018074	142360381	GUGCAUACCUGGACAGUGA
422786	Plate 3	D08	M-017954-01	D-017954-02	CCDC94	55702	NM_018074	142360381	GAGAAUACAUCUACAAGGG
422786	Plate 3	D08	M-017954-01	D-017954-03	CCDC94	55702	NM_018074	142360381	AAACACAGACUACACCAUG
422786	Plate 3	D08	M-017954-01	D-017954-04	CCDC94	55702	NM_018074	142360381	GAAGGAGGCCAACCCUACA
422786	Plate 3	D09	M-020914-00	D-020914-01	KLHDC8A	55220	NM_018203	8922639	GGACCAAGUUUCCCAACAU
422786	Plate 3	D09	M-020914-00	D-020914-02	KLHDC8A	55220	NM_018203	8922639	CAACAUCGAUGAGGGCAAG
422786	Plate 3	D09	M-020914-00	D-020914-03	KLHDC8A	55220	NM_018203	8922639	GCAUAGUCGUCAAGAACUG
422786	Plate 3	D09	M-020914-00	D-020914-04	KLHDC8A	55220	NM_018203	8922639	GCCAAAGAUUACCGAGUAU
422786	Plate 3	D10	M-020512-01	D-020512-01	RBM47	54502	NM_019027	148833510	UCAAGAAGAUCCGCGACUA
422786	Plate 3	D10	M-020512-01	D-020512-02	RBM47	54502	NM_019027	148833510	CAACAGGGACUACUUUGUG
422786	Plate 3	D10	M-020512-01	D-020512-03	RBM47	54502	NM_019027	148833510	CCCAAUAACUCCAGUAUAC
422786	Plate 3	D10	M-020512-01	D-020512-04	RBM47	54502	NM_019027	148833510	UGCGUGAGCUCAACAACUA
422786	Plate 3	D11	M-015611-00	D-015611-01	IFT46	56912	NM_020153	21361819	GGAUAUUGAUGCAUUCUUA
422786	Plate 3	D11	M-015611-00	D-015611-02	IFT46	56912	NM_020153	21361819	GCAAAGACAUGGACCCUGU
422786	Plate 3	D11	M-015611-00	D-015611-03	IFT46	56912	NM_020153	21361819	UAACAGCAGUGAUGAGUAU
422786	Plate 3	D11	M-015611-00	D-015611-04	IFT46	56912	NM_020153	21361819	CGGCAGAGAUUGAUUGCAG
422786	Plate 3	E02	M-021646-01	D-021646-01	RNPC3	55599	NM_017619	56550119	GUACAGGUCCUUCAUCUUA
422786	Plate 3	E02	M-021646-01	D-021646-02	RNPC3	55599	NM_017619	56550119	CCAUAUAUCUACCGACAUG
422786	Plate 3	E02	M-021646-01	D-021646-03	RNPC3	55599	NM_017619	56550119	GCUAAUGGAUAUGUGCUUU
422786	Plate 3	E02	M-021646-01	D-021646-04	RNPC3	55599	NM_017619	56550119	GAUGAAAGAAGGUCGUAUG
422786	Plate 3	E03	M-019631-00	D-019631-01	FMR1	2332	NM_002024	50053960	CCAAAGAGGCGGCACAUAA
422786	Plate 3	E03	M-019631-00	D-019631-02	FMR1	2332	NM_002024	50053960	AAAGCUAUGUGACUGAUGA
422786	Plate 3	E03	M-019631-00	D-019631-03	FMR1	2332	NM_002024	50053960	CAGCUUGCCUCGAGAUUUC
422786	Plate 3	E03	M-019631-00	D-019631-04	FMR1	2332	NM_002024	50053960	GACAUGCACUUUCGGAGUC
422786	Plate 3	E04	M-019605-00	D-019605-01	NUFIP1	26747	NM_012345	6912541	UCACAACUAUCAAACGUUA
422786	Plate 3	E04	M-019605-00	D-019605-02	NUFIP1	26747	NM_012345	6912541	CGAGCUGACUCCCACGUUA
422786	Plate 3	E04	M-019605-00	D-019605-03	NUFIP1	26747	NM_012345	6912541	CCACUUACGUCCUCGCUUC
422786	Plate 3	E04	M-019605-00	D-019605-04	NUFIP1	26747	NM_012345	6912541	CAACUCUGGCCAAUAUUGA
422786	Plate 3	E05	M-021280-01	D-021280-01	NUFIP2	57532	NM_020772	158853997	GUAGAUAAGUCUGAUACUA
422786	Plate 3	E05	M-021280-01	D-021280-03	NUFIP2	57532	NM_020772	158853997	CGGAAAAGCUCAGAUAGUA
422786	Plate 3	E05	M-021280-01	D-021280-04	NUFIP2	57532	NM_020772	158853997	GGUCAGCCACUGCUAACUA
422786	Plate 3	E05	M-021280-01	D-021280-17	NUFIP2	57532	NM_020772	158853997	AGGAAAGCUAGGCGCAAUA
422786	Plate 3	E06	M-027984-02	D-027984-01	PRPF40A	55660	NM_017892	151301227	GGACAUAACUCUAGAAUCU
422786	Plate 3	E06	M-027984-02	D-027984-02	PRPF40A	55660	NM_017892	151301227	GGAAUGAUGUCGUCAGUAA
422786	Plate 3	E06	M-027984-02	D-027984-04	PRPF40A	55660	NM_017892	151301227	GAUGCUGUCUGGGAAGAUA
422786	Plate 3	E06	M-027984-02	D-027984-18	PRPF40A	55660	NM_017892	151301227	GUGAGUGGCUGGUGAAUUA
422786	Plate 3	E07	M-013377-00	D-013377-01	RBFOX1	54715	NM_018723	22538402	GAAAUUGAAUCCAGUUGUG
422786	Plate 3	E07	M-013377-00	D-013377-02	RBFOX1	54715	NM_018723	22538402	CCAGUUCACUUGUAUAUAC
422786	Plate 3	E07	M-013377-00	D-013377-03	RBFOX1	54715	NM_018723	22538402	GAUCUUCCAUGUACAGUGC
422786	Plate 3	E07	M-013377-00	D-013377-04	RBFOX1	54715	NM_018723	22538402	CCGUCAACCCUUAUACAAA
422786	Plate 3	E08	M-020616-02	D-020616-01	RBFOX2	23543	NM_014309	133925796	GACAGUAUAUGGUGCAGUC
422786	Plate 3	E08	M-020616-02	D-020616-03	RBFOX2	23543	NM_014309	133925796	CGAGAAUAGUGCUGAUGCA
422786	Plate 3	E08	M-020616-02	D-020616-04	RBFOX2	23543	NM_014309	133925796	AUAUGCAAAUGGUUGGAAA
422786	Plate 3	E08	M-020616-02	D-020616-18	RBFOX2	23543	NM_014309	133925796	GGGAAUGGGAUGCGGGCUU
422786	Plate 3	E09	M-030816-01	D-030816-17	RBFOX3	146713	NM_001082575	128485755	GAUCGUAGAGGGACGGAAA
422786	Plate 3	E09	M-030816-01	D-030816-18	RBFOX3	146713	NM_001082575	128485755	AGACAGACGAGGCGGCACA
422786	Plate 3	E09	M-030816-01	D-030816-19	RBFOX3	146713	NM_001082575	128485755	UGUUCGGGCAAUUCGGAAA
422786	Plate 3	E09	M-030816-01	D-030816-20	RBFOX3	146713	NM_001082575	128485755	UAUAAUACAUUUCGGGCUG
422786	Plate 3	E10	M-011864-01	D-011864-01	FRG1	2483	NM_004477	73695875	GAACCAAGACGAAGAGUAA
422786	Plate 3	E10	M-011864-01	D-011864-02	FRG1	2483	NM_004477	73695875	AAACCCAGCUUGAUAUUGU
422786	Plate 3	E10	M-011864-01	D-011864-03	FRG1	2483	NM_004477	73695875	GACAGGAGAGCCAAAUUGA
422786	Plate 3	E10	M-011864-01	D-011864-09	FRG1	2483	NM_004477	73695875	CGACAGAUACUGCAAGUGA
422786	Plate 3	E11	M-011548-01	D-011548-01	FUBP1	8880	NM_003902	62868228	GACAACAAGCAGCCUAUUA
422786	Plate 3	E11	M-011548-01	D-011548-02	FUBP1	8880	NM_003902	62868228	GACAAACCUCUUAGGAUUA
422786	Plate 3	E11	M-011548-01	D-011548-03	FUBP1	8880	NM_003902	62868228	GAGAAGUUCGGAAUGAGUA
422786	Plate 3	E11	M-011548-01	D-011548-04	FUBP1	8880	NM_003902	62868228	CCGAAAGGAUAGCACAAAU
422786	Plate 3	F02	M-029452-01	D-029452-01	FUBP3	8939	NM_003934	100816391	GUACAUCAAAGGACGGUAA
422786	Plate 3	F02	M-029452-01	D-029452-02	FUBP3	8939	NM_003934	100816391	GUGGACCGCUGUCGAAAUG
422786	Plate 3	F02	M-029452-01	D-029452-03	FUBP3	8939	NM_003934	100816391	UAAGUGUGGCCUCGUCAUA
422786	Plate 3	F02	M-029452-01	D-029452-04	FUBP3	8939	NM_003934	100816391	UACUAGAGAUUAUCCGAGA
422786	Plate 3	F03	M-009497-02	D-009497-02	FUS	2521	NM_004960	58218971	CCUACGGACAGCAGAGUUA
422786	Plate 3	F03	M-009497-02	D-009497-04	FUS	2521	NM_004960	58218971	GAUUAUACCCAACAAGCAA
422786	Plate 3	F03	M-009497-02	D-009497-05	FUS	2521	NM_004960	58218971	GAUCAAUCCUCCAUGAGUA
422786	Plate 3	F03	M-009497-02	D-009497-06	FUS	2521	NM_004960	58218971	CGGGACAGCCCAUGAUUAA
422786	Plate 3	F04	M-012914-02	D-012914-01	SRSF10	10772	NM_006625	16905515	GCUGAAGACGCUUUACAUA
422786	Plate 3	F04	M-012914-02	D-012914-02	SRSF10	10772	NM_006625	16905515	GAUCGAAAGACACCAAAUC
422786	Plate 3	F04	M-012914-02	D-012914-03	SRSF10	10772	NM_006625	16905515	GUUAUGGUCCUAUAGUUGA
422786	Plate 3	F04	M-012914-02	D-012914-18	SRSF10	10772	NM_006625	16905515	CAACUAUAGAAGAUCGUAU
422786	Plate 3	F05	M-018665-00	D-018665-01	BUD31	8896	NM_003910	32171174	GAAAGUGGAAUCUCUGUGG
422786	Plate 3	F05	M-018665-00	D-018665-02	BUD31	8896	NM_003910	32171174	CUACAUCUUCGACCUCUUU
422786	Plate 3	F05	M-018665-00	D-018665-03	BUD31	8896	NM_003910	32171174	GCGGAAAGCCAUCAGCAGA
422786	Plate 3	F05	M-018665-00	D-018665-04	BUD31	8896	NM_003910	32171174	CAGAACCGCAUGAGGGAAA
422786	Plate 3	F06	M-010491-00	D-010491-01	XRCC5	7520	NM_021141	12408650	GGAAGAAGCCAUUAAGUUU
422786	Plate 3	F06	M-010491-00	D-010491-02	XRCC5	7520	NM_021141	12408650	GAAGUGAUAUAGUUCCUUU
422786	Plate 3	F06	M-010491-00	D-010491-03	XRCC5	7520	NM_021141	12408650	GAUGAUAUCUUUAGAAGGU
422786	Plate 3	F06	M-010491-00	D-010491-04	XRCC5	7520	NM_021141	12408650	GCUCAUAAAUCACAUCGAA
422786	Plate 3	F07	M-016219-01	D-016219-01	EIF3M	10480	NM_006360	52851442	GUGCUUAUCUGAAAUCUAA
422786	Plate 3	F07	M-016219-01	D-016219-03	EIF3M	10480	NM_006360	52851442	GAUUGGAGCUGAUGAUGUU
422786	Plate 3	F07	M-016219-01	D-016219-04	EIF3M	10480	NM_006360	52851442	UAAGAAUACUCCUGUAAGA
422786	Plate 3	F07	M-016219-01	D-016219-17	EIF3M	10480	NM_006360	52851442	GGUCAAAUUUCGCGAAGGU
422786	Plate 3	F08	M-006876-01	D-006876-01	GNB2L1	10399	NM_006098	83641897	CAAAUACACUGUCCAGGAU
422786	Plate 3	F08	M-006876-01	D-006876-02	GNB2L1	10399	NM_006098	83641897	GAUAAGACCAUCAUCAUGU
422786	Plate 3	F08	M-006876-01	D-006876-03	GNB2L1	10399	NM_006098	83641897	CCAAGGAUGUGCUGAGUGU
422786	Plate 3	F08	M-006876-01	D-006876-04	GNB2L1	10399	NM_006098	83641897	GAGAUAAGACCAUCAUCAU
422786	Plate 3	F09	M-016826-00	D-016826-01	GPATCH1	55094	NM_018025	21361683	GAAAGACCUUCGGUACGUU
422786	Plate 3	F09	M-016826-00	D-016826-02	GPATCH1	55094	NM_018025	21361683	GGAUACCUCUAAACACGAA
422786	Plate 3	F09	M-016826-00	D-016826-03	GPATCH1	55094	NM_018025	21361683	CAAACGGGCUGAGUUGCUU
422786	Plate 3	F09	M-016826-00	D-016826-04	GPATCH1	55094	NM_018025	21361683	GCACCUAAAGCGAUUGUCA
422786	Plate 3	F10	M-011677-01	D-011677-01	GRSF1	2926	NM_001098477	149193318	GUAUAUAACUGAGCCAGAA
422786	Plate 3	F10	M-011677-01	D-011677-02	GRSF1	2926	NM_001098477	149193318	CAUCAUAGGUAUAUUGAAC
422786	Plate 3	F10	M-011677-01	D-011677-03	GRSF1	2926	NM_001098477	149193318	GAAAUUGGUAAUCGAUACA
422786	Plate 3	F10	M-011677-01	D-011677-04	GRSF1	2926	NM_001098477	149193318	GGACUUCCUUAUAGUUGCA
422786	Plate 3	F11	M-013638-00	D-013638-01	GTF2I	2969	NM_001518	14670355	CAAGUGGGCAAUCGAAUUA
422786	Plate 3	F11	M-013638-00	D-013638-02	GTF2I	2969	NM_001518	14670355	GAAGGUGCCGUUCGCGUUA
422786	Plate 3	F11	M-013638-00	D-013638-03	GTF2I	2969	NM_001518	14670355	GCAAAUCGGAUGAGUGUAG
422786	Plate 3	F11	M-013638-00	D-013638-04	GTF2I	2969	NM_001518	14670355	CGAAGUCCCUCAUGGUAUG
422786	Plate 3	G02	M-020289-00	D-020289-01	C16orf80	29105	NM_013242	8392874	GAGCAUACGGCACCAAUUA
422786	Plate 3	G02	M-020289-00	D-020289-02	C16orf80	29105	NM_013242	8392874	GCAGAUCCAUGCAAAUUGU
422786	Plate 3	G02	M-020289-00	D-020289-03	C16orf80	29105	NM_013242	8392874	AGAAGACGCUGGGAAUUAA
422786	Plate 3	G02	M-020289-00	D-020289-04	C16orf80	29105	NM_013242	8392874	GAAUGUGCGUCGUCGCUUU
422786	Plate 3	G03	M-019953-01	D-019953-01	HCFC1	3054	NM_005334	98986456	GAACAACAUUCCAAGGUAC
422786	Plate 3	G03	M-019953-01	D-019953-02	HCFC1	3054	NM_005334	98986456	CGAAGUAGACCAGUUAUCA
422786	Plate 3	G03	M-019953-01	D-019953-03	HCFC1	3054	NM_005334	98986456	CCGGCAAGAUUAUCGAGUA
422786	Plate 3	G03	M-019953-01	D-019953-04	HCFC1	3054	NM_005334	98986456	CGAAAUCUCAGCCUUUAAG
422786	Plate 3	G04	M-003495-02	D-003495-01	HDAC2	3066	NM_001527	116284375	CCAAUGAGUUGCCAUAUAA
422786	Plate 3	G04	M-003495-02	D-003495-04	HDAC2	3066	NM_001527	116284375	GCAAAGAAAGCUAGAAUUG
422786	Plate 3	G04	M-003495-02	D-003495-05	HDAC2	3066	NM_001527	116284375	CGGUAUCAUUCCAUAAAUA
422786	Plate 3	G04	M-003495-02	D-003495-18	HDAC2	3066	NM_001527	116284375	CCAUAAAGCCACUGCCGAA
422786	Plate 3	G05	M-011435-00	D-011435-01	HIST1H2AC	8334	NM_003512	21396481	ACGAGGAGCUCAACAAACU
422786	Plate 3	G05	M-011435-00	D-011435-02	HIST1H2AC	8334	NM_003512	21396481	GUAAAGGCAACUACGCAGA
422786	Plate 3	G05	M-011435-00	D-011435-03	HIST1H2AC	8334	NM_003512	21396481	CCGUAAAGGCAACUACGCA
422786	Plate 3	G05	M-011435-00	D-011435-04	HIST1H2AC	8334	NM_003512	21396481	AGCUCGCGCCAAAGCGAAA
422786	Plate 3	G06	M-184306-00	D-184306-01	HIST2H2AA4	723790	NM_001040874	106775677	GGGCACCUGUGAACUCAAA
422786	Plate 3	G06	M-184306-00	D-184306-02	HIST2H2AA4	723790	NM_001040874	106775677	CUGCGGUCCUCGAGUAUCU
422786	Plate 3	G06	M-184306-00	D-184306-03	HIST2H2AA4	723790	NM_001040874	106775677	GGGCAAGUGAGGCUGACGU
422786	Plate 3	G06	M-184306-00	D-184306-04	HIST2H2AA4	723790	NM_001040874	106775677	GGCUGCGGUCCUCGAGUAU
422786	Plate 3	G07	M-018981-01	D-018981-01	HMGB1	3146	NM_002128	118918424	AUACAAGACUGCCAUAUUA
422786	Plate 3	G07	M-018981-01	D-018981-02	HMGB1	3146	NM_002128	118918424	CCACUAACCUUGCCUGGUA
422786	Plate 3	G07	M-018981-01	D-018981-03	HMGB1	3146	NM_002128	118918424	CCAAAAUCUUGAUCAGUUA
422786	Plate 3	G07	M-018981-01	D-018981-04	HMGB1	3146	NM_002128	118918424	GCUCAGGAAACGAGACUUU
422786	Plate 3	G08	M-019958-02	D-019958-01	HMGB3	3149	NM_005342	71143136	CAGAUAAAGUGCGCUAUGA
422786	Plate 3	G08	M-019958-02	D-019958-02	HMGB3	3149	NM_005342	71143136	GCAGAUAAAGUGCGCUAUG
422786	Plate 3	G08	M-019958-02	D-019958-19	HMGB3	3149	NM_005342	71143136	AGAAACAACCUGCGGUCAA
422786	Plate 3	G08	M-019958-02	D-019958-20	HMGB3	3149	NM_005342	71143136	GGAGUUAGGAGAACGACAU
422786	Plate 3	G09	M-012532-01	D-012532-01	RBMXL2	27288	NM_014469	153252067	GCAAGUCCCUGGAUGGUAA
422786	Plate 3	G09	M-012532-01	D-012532-02	RBMXL2	27288	NM_014469	153252067	GAUGAGGGCUACUCGUCCA
422786	Plate 3	G09	M-012532-01	D-012532-03	RBMXL2	27288	NM_014469	153252067	GAGUACACCCACCGCGAUU
422786	Plate 3	G09	M-012532-01	D-012532-04	RBMXL2	27288	NM_014469	153252067	CGAGAAACCAACAAGUCGA
422786	Plate 3	G10	M-012314-01	D-012314-01	HNRNPA0	10949	NM_006805	52426775	GAGGAUAUCUACUCCGGUG
422786	Plate 3	G10	M-012314-01	D-012314-02	HNRNPA0	10949	NM_006805	52426775	GAUUCGGCUUCGUGUAUUU
422786	Plate 3	G10	M-012314-01	D-012314-03	HNRNPA0	10949	NM_006805	52426775	CCGAGAUUAUUGCCGACAA
422786	Plate 3	G10	M-012314-01	D-012314-04	HNRNPA0	10949	NM_006805	52426775	GUGGGAGCGACUACGGUAA
422786	Plate 3	G11	M-008221-02	D-008221-05	HNRNPA1	3178	NM_002136	83641893	GGAAUUACAACAAUCAGUC
422786	Plate 3	G11	M-008221-02	D-008221-07	HNRNPA1	3178	NM_002136	83641893	AAUGACAACUUCGGUCGUG
422786	Plate 3	G11	M-008221-02	D-008221-21	HNRNPA1	3178	NM_002136	83641893	AGGGAUUACCCAAGCAAAA
422786	Plate 3	G11	M-008221-02	D-008221-22	HNRNPA1	3178	NM_002136	83641893	AAACCUUGGUGUAGUUGAA
422788	Plate 4	B07	M-011690-01	D-011690-01	HNRNPA2B1	3181	NM_002137	156151373	GGAGAGUAGUUGAGCCAAA
422788	Plate 4	B07	M-011690-01	D-011690-02	HNRNPA2B1	3181	NM_002137	156151373	GUUCAGAGUUCUAGGAGUG
422788	Plate 4	B07	M-011690-01	D-011690-03	HNRNPA2B1	3181	NM_002137	156151373	GAACAAUGGGGAAAGCUUA
422788	Plate 4	B07	M-011690-01	D-011690-04	HNRNPA2B1	3181	NM_002137	156151373	GCAAGACCUCAUUCAAUUG
422788	Plate 4	B08	M-019347-01	D-019347-01	HNRNPA3	220988	NM_194247	98961157	CAGCAGAGGUAGUUAUGGA
422788	Plate 4	B08	M-019347-01	D-019347-02	HNRNPA3	220988	NM_194247	98961157	GGUGGAAACUUUGGUGGAA
422788	Plate 4	B08	M-019347-01	D-019347-03	HNRNPA3	220988	NM_194247	98961157	GGUCCUGGUUAUAGUAGUA
422788	Plate 4	B08	M-019347-01	D-019347-04	HNRNPA3	220988	NM_194247	98961157	UAUAAUGGAUUUGGAGGUG
422788	Plate 4	B09	M-013483-01	D-013483-01	HNRNPAB	3182	NM_004499	55956920	GGAAGCAAGUGUGAGAUCA
422788	Plate 4	B09	M-013483-01	D-013483-02	HNRNPAB	3182	NM_004499	55956920	GGUCGUUGACUGUACAAUA
422788	Plate 4	B09	M-013483-01	D-013483-03	HNRNPAB	3182	NM_004499	55956920	GGUUUAUCCUGUUCAAAGA
422788	Plate 4	B09	M-013483-01	D-013483-04	HNRNPAB	3182	NM_004499	55956920	GAUCCAAAGUUGAACAAAA
422788	Plate 4	B10	M-011869-01	D-011869-01	HNRNPC	3183	NM_001077443	117190253	CAACGGGACUAUUAUGAUA
422788	Plate 4	B10	M-011869-01	D-011869-02	HNRNPC	3183	NM_001077443	117190253	CAGUAGAGAUGAAGAAUGA
422788	Plate 4	B10	M-011869-01	D-011869-03	HNRNPC	3183	NM_001077443	117190253	AGAAGGAGCUGACCCAGAU
422788	Plate 4	B10	M-011869-01	D-011869-04	HNRNPC	3183	NM_001077443	117190253	GAAACGUCAGCGUGUAUCA
422788	Plate 4	B11	M-021577-01	D-021577-01	HNRNPCL1	343069	NM_001013631	61966710	GAACAGAGCAAACAAGAGG
422788	Plate 4	B11	M-021577-01	D-021577-02	HNRNPCL1	343069	NM_001013631	61966710	CCAACAAGAUGGAUCCUCA
422788	Plate 4	B11	M-021577-01	D-021577-03	HNRNPCL1	343069	NM_001013631	61966710	GGAUUAUUAUGAUGGAAUG
422788	Plate 4	B11	M-021577-01	D-021577-04	HNRNPCL1	343069	NM_001013631	61966710	AGCAGUAGCUCCAUGAAGA
422788	Plate 4	C02	M-004079-01	D-004079-01	HNRNPD	3184	NM_001003810	51477707	CAAAUUUGGUGAAGUUGUA
422788	Plate 4	C02	M-004079-01	D-004079-02	HNRNPD	3184	NM_001003810	51477707	GGAAGGUGAUUGAUCCUAA
422788	Plate 4	C02	M-004079-01	D-004079-03	HNRNPD	3184	NM_001003810	51477707	AGACUGCACUCUGAAGUUA
422788	Plate 4	C02	M-004079-01	D-004079-04	HNRNPD	3184	NM_001003810	51477707	CGUGGGUUCUGCUUUAUUA
422788	Plate 4	C03	M-012070-01	D-012070-01	HNRPDL	9987	NM_031372	116734700	GAACGAGUACAGCAAUAUA
422788	Plate 4	C03	M-012070-01	D-012070-02	HNRPDL	9987	NM_031372	116734700	CAACAGAGCACUUAUGGCA
422788	Plate 4	C03	M-012070-01	D-012070-03	HNRPDL	9987	NM_031372	116734700	GAUGGCAAAUUGAUAGAUC
422788	Plate 4	C03	M-012070-01	D-012070-04	HNRPDL	9987	NM_031372	116734700	GUACUUGUCUCGAUUUGGG
422788	Plate 4	C04	M-013449-02	D-013449-01	HNRNPF	3185	NM_001098204	148470403	CGACCGAGAACGACAUUUA
422788	Plate 4	C04	M-013449-02	D-013449-03	HNRNPF	3185	NM_001098204	148470403	CCAAUAUGCAGCACAGAUA
422788	Plate 4	C04	M-013449-02	D-013449-04	HNRNPF	3185	NM_001098204	148470403	GAACAGCAUGGGUGGCUAU
422788	Plate 4	C04	M-013449-02	D-013449-18	HNRNPF	3185	NM_001098204	148470403	CCACAGAUACGGCGACAGU
422788	Plate 4	C05	M-012107-00	D-012107-01	HNRNPH1	3187	NM_005520	5031752	CAAACAACGUUGAAAUGGA
422788	Plate 4	C05	M-012107-00	D-012107-02	HNRNPH1	3187	NM_005520	5031752	UGAAAAGGCUCUAAAGAAA
422788	Plate 4	C05	M-012107-00	D-012107-03	HNRNPH1	3187	NM_005520	5031752	GAACACAGAUAUGUAGAAC
422788	Plate 4	C05	M-012107-00	D-012107-04	HNRNPH1	3187	NM_005520	5031752	GUUCGCAACUCAUGAAGAU
422788	Plate 4	C06	M-013245-01	D-013245-01	HNRNPH2	3188	NM_001032393	74099696	GAUAUGGCUUUGGGUCUGA
422788	Plate 4	C06	M-013245-01	D-013245-02	HNRNPH2	3188	NM_001032393	74099696	CUCGAAAGCUCAUGGCUAU
422788	Plate 4	C06	M-013245-01	D-013245-03	HNRNPH2	3188	NM_001032393	74099696	UAGCCGAGCUGAAGUUCGA
422788	Plate 4	C06	M-013245-01	D-013245-04	HNRNPH2	3188	NM_001032393	74099696	GGAAAACUCCAGUGACUAU
422788	Plate 4	C07	M-012440-00	D-012440-01	HNRNPH3	3189	NM_012207	14141156	GAGAUGGAAUGGAUAAUCA
422788	Plate 4	C07	M-012440-00	D-012440-02	HNRNPH3	3189	NM_012207	14141156	GGAAUGAUGGCUUUGAUGA
422788	Plate 4	C07	M-012440-00	D-012440-03	HNRNPH3	3189	NM_012207	14141156	GCUGCCAUGUCUAAAGAUA
422788	Plate 4	C07	M-012440-00	D-012440-04	HNRNPH3	3189	NM_012207	14141156	CAAUUACAGUGGAGGAUAU
422788	Plate 4	C08	M-011692-00	D-011692-01	HNRNPK	3190	NM_002140	14165438	GAGCGCAUAUUGAGUAUCA
422788	Plate 4	C08	M-011692-00	D-011692-02	HNRNPK	3190	NM_002140	14165438	GAUCUUGGUGGACCUAUUA
422788	Plate 4	C08	M-011692-00	D-011692-03	HNRNPK	3190	NM_002140	14165438	GGUCAGCGGAUUAAACAAA
422788	Plate 4	C08	M-011692-00	D-011692-04	HNRNPK	3190	NM_002140	14165438	GUCGGGAGCUUCGAUCAAA
422788	Plate 4	C09	M-011293-01	D-011293-01	HNRNPL	3191	NM_001005335	52632384	CAUCAUGCCUGGUCAGUCA
422788	Plate 4	C09	M-011293-01	D-011293-02	HNRNPL	3191	NM_001005335	52632384	GAAGAUCGAAUACGCAAAG
422788	Plate 4	C09	M-011293-01	D-011293-03	HNRNPL	3191	NM_001005335	52632384	CCACGGAUGUUCUUUACAC
422788	Plate 4	C09	M-011293-01	D-011293-04	HNRNPL	3191	NM_001005335	52632384	GGAGUGAAGCGGCCAUCUU
422788	Plate 4	C10	M-016347-00	D-016347-01	HNRPLL	92906	NM_138394	20149708	GGACUACACUAAACCAUAU
422788	Plate 4	C10	M-016347-00	D-016347-02	HNRPLL	92906	NM_138394	20149708	AGAAUGGGCUCUCGAGAUA
422788	Plate 4	C10	M-016347-00	D-016347-03	HNRPLL	92906	NM_138394	20149708	CAACUCGUCUAAAUGUUAU
422788	Plate 4	C10	M-016347-00	D-016347-04	HNRPLL	92906	NM_138394	20149708	GUUUAGACAUGAUGGCUAU
422788	Plate 4	C11	M-013452-01	D-013452-03	HNRNPM	4670	NM_031203	157412269	CCAACAAUCUGGAGCGGAU
422788	Plate 4	C11	M-013452-01	D-013452-04	HNRNPM	4670	NM_031203	157412269	GAUGAGAGGGCCUUACCAA
422788	Plate 4	C11	M-013452-01	D-013452-17	HNRNPM	4670	NM_031203	157412269	AAGCAUAGUCUGAGCGGAA
422788	Plate 4	C11	M-013452-01	D-013452-18	HNRNPM	4670	NM_031203	157412269	AAACAUAGGUCCCGCAGGA
422788	Plate 4	D02	M-010905-02	D-010905-03	HNRNPR	10236	NM_001102397	156151391	GGAUCUACGUCUUAUGAUG
422788	Plate 4	D02	M-010905-02	D-010905-04	HNRNPR	10236	NM_001102397	156151391	CCACUGUCCGGUCAGAAUA
422788	Plate 4	D02	M-010905-02	D-010905-19	HNRNPR	10236	NM_001102397	156151391	GGGAUUUAUAUGAGGAUGA
422788	Plate 4	D02	M-010905-02	D-010905-20	HNRNPR	10236	NM_001102397	156151391	CUCCAGAAGCACUGCGUAU
422788	Plate 4	D03	M-013501-01	D-013501-01	HNRNPU	3192	NM_004501	74229006	GGAAAGACCUACCAGAACA
422788	Plate 4	D03	M-013501-01	D-013501-02	HNRNPU	3192	NM_004501	74229006	GUAGAACUCUCGUAUGCUA
422788	Plate 4	D03	M-013501-01	D-013501-03	HNRNPU	3192	NM_004501	74229006	GAACAGAAAGGCGGAGAUA
422788	Plate 4	D03	M-013501-01	D-013501-04	HNRNPU	3192	NM_004501	74229006	CGUAUUGGCUGGUCACUAA
422788	Plate 4	D04	M-004132-00	D-004132-01	HNRNPUL1	11100	NM_007040	21536325	GCGCAAAGCUAUUGUAAUU
422788	Plate 4	D04	M-004132-00	D-004132-02	HNRNPUL1	11100	NM_007040	21536325	GGGAAGAAGUCCACCAAUA
422788	Plate 4	D04	M-004132-00	D-004132-03	HNRNPUL1	11100	NM_007040	21536325	GGAAGGAUGUCCCAGAUCA
422788	Plate 4	D04	M-004132-00	D-004132-04	HNRNPUL1	11100	NM_007040	21536325	GCAACUAUAUCCUAGAUCA
422788	Plate 4	D05	M-005168-01	D-005168-01	HSPA1A	3303	NM_005345	26787973	GAGAUCGACUCCCUGUUUG
422788	Plate 4	D05	M-005168-01	D-005168-03	HSPA1A	3303	NM_005345	26787973	GAUCAACGACGGAGACAAG
422788	Plate 4	D05	M-005168-01	D-005168-04	HSPA1A	3303	NM_005345	26787973	GCGCUGAACCCGCAGAACA
422788	Plate 4	D05	M-005168-01	D-005168-05	HSPA1A	3303	NM_005345	26787973	GCUCCGACCUGUUCCGAAG
422788	Plate 4	D06	M-003501-03	D-003501-03	HSPA1B	3304	NM_005346	26787974	GAUCAACGACGGAGACAAG
422788	Plate 4	D06	M-003501-03	D-003501-05	HSPA1B	3304	NM_005346	26787974	GAGAUCGACUCCCUGUUUG
422788	Plate 4	D06	M-003501-03	D-003501-08	HSPA1B	3304	NM_005346	26787974	AGAGGGCCAUGACGAAAGA
422788	Plate 4	D06	M-003501-03	D-003501-09	HSPA1B	3304	NM_005346	26787974	GCUCCGACCUGUUCCGAAG
422788	Plate 4	D07	M-008198-02	D-008198-03	HSPA5	3309	NM_005347	21361242	CCACCAAGAUGCUGACAUU
422788	Plate 4	D07	M-008198-02	D-008198-04	HSPA5	3309	NM_005347	21361242	GAAAGGAUGGUUAAUGAUG
422788	Plate 4	D07	M-008198-02	D-008198-05	HSPA5	3309	NM_005347	21361242	CGACUCGAAUUCCAAAGAU
422788	Plate 4	D07	M-008198-02	D-008198-18	HSPA5	3309	NM_005347	21361242	CAGAUGAAGCUGUAGCGUA
422788	Plate 4	D08	M-017609-01	D-017609-01	HSPA8	3312	NM_006597	24234684	GGAGGUGUCUUCUAUGGUU
422788	Plate 4	D08	M-017609-01	D-017609-02	HSPA8	3312	NM_006597	24234684	GAACAAGAGAGCUGUAAGA
422788	Plate 4	D08	M-017609-01	D-017609-03	HSPA8	3312	NM_006597	24234684	GGACGCAGAUUUGAUGAUG
422788	Plate 4	D08	M-017609-01	D-017609-05	HSPA8	3312	NM_006597	24234684	AGUCACAGAUUCAUGAUAU
422788	Plate 4	D09	M-017647-01	D-017647-01	C22orf28	51493	NM_014306	142366035	GGUGUCCGCUUGCUAAGAA
422788	Plate 4	D09	M-017647-01	D-017647-02	C22orf28	51493	NM_014306	142366035	GAACGGACACUGUUAGUAC
422788	Plate 4	D09	M-017647-01	D-017647-03	C22orf28	51493	NM_014306	142366035	GAUAUGGGUUUGCUAUUGG
422788	Plate 4	D09	M-017647-01	D-017647-04	C22orf28	51493	NM_014306	142366035	GGAAUUGUUCAUCGAUCUA
422788	Plate 4	D10	M-020788-01	D-020788-01	CWC15	51503	NM_016403	148833501	GACCUACCCUCUCAUACAA
422788	Plate 4	D10	M-020788-01	D-020788-02	CWC15	51503	NM_016403	148833501	CGGAAACCCUCUCCUUAAU
422788	Plate 4	D10	M-020788-01	D-020788-03	CWC15	51503	NM_016403	148833501	GAGAGGAUUCGUAUGGAAA
422788	Plate 4	D10	M-020788-01	D-020788-04	CWC15	51503	NM_016403	148833501	GAAGGUGAUUUGAGCCAAC
422788	Plate 4	D11	M-016645-00	D-016645-01	HTATSF1	27336	NM_014500	34147671	CUACAUAUCAGGCCAAUUA
422788	Plate 4	D11	M-016645-00	D-016645-02	HTATSF1	27336	NM_014500	34147671	GAUGAAGACUGCUCUGAAA
422788	Plate 4	D11	M-016645-00	D-016645-03	HTATSF1	27336	NM_014500	34147671	GAAAUUAGAGGCUACAAAU
422788	Plate 4	D11	M-016645-00	D-016645-04	HTATSF1	27336	NM_014500	34147671	CAGGAUGGUUUCAUGUUGA
422788	Plate 4	E02	M-011473-01	D-011473-01	ZNF282	8427	NM_003575	120586995	GGACGGAGAGCUUGGAUUA
422788	Plate 4	E02	M-011473-01	D-011473-02	ZNF282	8427	NM_003575	120586995	AGAAGGAGCUUUAUAACAA
422788	Plate 4	E02	M-011473-01	D-011473-03	ZNF282	8427	NM_003575	120586995	GACCUCUUGUCCCGGAUUA
422788	Plate 4	E02	M-011473-01	D-011473-04	ZNF282	8427	NM_003575	120586995	ACAGAGAUAUUCCCACGGA
422788	Plate 4	E03	M-012810-00	D-012810-01	PRPF40B	25766	NM_012272	29789007	AGGCAAACCUUAUUACUAU
422788	Plate 4	E03	M-012810-00	D-012810-02	PRPF40B	25766	NM_012272	29789007	GGAAAGAGUACAAGUCGGA
422788	Plate 4	E03	M-012810-00	D-012810-03	PRPF40B	25766	NM_012272	29789007	CUACAAUGCUGACGACAAG
422788	Plate 4	E03	M-012810-00	D-012810-04	PRPF40B	25766	NM_012272	29789007	UCACACAGAUACCAGGAAU
422788	Plate 4	E04	M-012190-01	D-012190-02	IK	3550	NM_006083	125988408	CAUAUGAGCGGAAUGAGUU
422788	Plate 4	E04	M-012190-01	D-012190-03	IK	3550	NM_006083	125988408	GCAGGGAACCCGUAACAAG
422788	Plate 4	E04	M-012190-01	D-012190-04	IK	3550	NM_006083	125988408	GAUGGAAGCUGAUGGGGUU
422788	Plate 4	E04	M-012190-01	D-012190-17	IK	3550	NM_006083	125988408	CGGGAGAGAUAUCGGGAAC
422788	Plate 4	E05	M-017599-00	D-017599-01	ILF2	3608	NM_004515	24234746	GAACAGGCAUCUAUCCUUU
422788	Plate 4	E05	M-017599-00	D-017599-02	ILF2	3608	NM_004515	24234746	GAAACUGGCUUUGAAAUCA
422788	Plate 4	E05	M-017599-00	D-017599-03	ILF2	3608	NM_004515	24234746	CAUGGUGGCUUUAGGAAGA
422788	Plate 4	E05	M-017599-00	D-017599-04	ILF2	3608	NM_004515	24234746	GGACAUGGUCUGCUAUACA
422788	Plate 4	E06	M-012442-02	D-012442-03	ILF3	3609	NM_153464	24234755	GACCGAAAUUUGCUGCUAA
422788	Plate 4	E06	M-012442-02	D-012442-04	ILF3	3609	NM_153464	24234755	GGAGGUUGAUGGCAAUUCA
422788	Plate 4	E06	M-012442-02	D-012442-18	ILF3	3609	NM_153464	24234755	AGACAGACAGCAACGGGAA
422788	Plate 4	E06	M-012442-02	D-012442-19	ILF3	3609	NM_153464	24234755	GAGCAGGCAGAGUCCGAUA
422788	Plate 4	E07	M-003977-02	D-003977-01	IGF2BP1	10642	NM_006546	56237026	AGAUAGACGUGCAUAGGAA
422788	Plate 4	E07	M-003977-02	D-003977-03	IGF2BP1	10642	NM_006546	56237026	CAAGAUAGACGUGCAUAGG
422788	Plate 4	E07	M-003977-02	D-003977-04	IGF2BP1	10642	NM_006546	56237026	CCAAAGUUCGUAUGGUUAU
422788	Plate 4	E07	M-003977-02	D-003977-05	IGF2BP1	10642	NM_006546	56237026	CGGGAAAGUAGAAUUACAA
422788	Plate 4	E08	M-003976-00	D-003976-01	IGF2BP3	10643	NM_006547	30795211	GAACGCACUAUUACAGUUA
422788	Plate 4	E08	M-003976-00	D-003976-02	IGF2BP3	10643	NM_006547	30795211	UAGACAAACUGAAUGGAUU
422788	Plate 4	E08	M-003976-00	D-003976-03	IGF2BP3	10643	NM_006547	30795211	GCAAAGGAUUCGGAAACUU
422788	Plate 4	E08	M-003976-00	D-003976-04	IGF2BP3	10643	NM_006547	30795211	UCGAGGCGCUUUCAGGUAA
422788	Plate 4	E09	M-004694-02	D-004694-01	IQGAP1	8826	NM_003870	57242794	GGAAAGCUCUGGCAAUUUA
422788	Plate 4	E09	M-004694-02	D-004694-03	IQGAP1	8826	NM_003870	57242794	GAACGUGGCUUAUGAGUAC
422788	Plate 4	E09	M-004694-02	D-004694-04	IQGAP1	8826	NM_003870	57242794	GCAGGUGGAUUACUAUAAA
422788	Plate 4	E09	M-004694-02	D-004694-05	IQGAP1	8826	NM_003870	57242794	CGACCUGGCUUUAGAACAA
422788	Plate 4	E10	M-020062-01	D-020062-01	TUBA1B	10376	NM_006082	57013275	GUAAAUACAUGGCUUGCUG
422788	Plate 4	E10	M-020062-01	D-020062-03	TUBA1B	10376	NM_006082	57013275	AACCUUAACCGCCUUAUUA
422788	Plate 4	E10	M-020062-01	D-020062-04	TUBA1B	10376	NM_006082	57013275	CGAGGGCACUACACCAUUG
422788	Plate 4	E10	M-020062-01	D-020062-17	TUBA1B	10376	NM_006082	57013275	GAUGGAGGAAGGCGAGUUU
422788	Plate 4	E11	M-020019-00	D-020019-01	KHDRBS1	10657	NM_006559	5730026	CAUAAGAACAUGAAACUGA
422788	Plate 4	E11	M-020019-00	D-020019-02	KHDRBS1	10657	NM_006559	5730026	GCACCCAUAUGGACGUUAU
422788	Plate 4	E11	M-020019-00	D-020019-03	KHDRBS1	10657	NM_006559	5730026	UAUGAUGGAUGAUAUCUGU
422788	Plate 4	E11	M-020019-00	D-020019-04	KHDRBS1	10657	NM_006559	5730026	ACAAGGGAAUACAAUCAAA
422788	Plate 4	F02	M-012748-00	D-012748-01	KHDRBS3	10656	NM_006558	5730072	GCAAUUCUCUGAAGCGUUU
422788	Plate 4	F02	M-012748-00	D-012748-02	KHDRBS3	10656	NM_006558	5730072	CAAAGGGCGUCUACAGAGA
422788	Plate 4	F02	M-012748-00	D-012748-03	KHDRBS3	10656	NM_006558	5730072	UCGAUGUGGUGAUUAAUAA
422788	Plate 4	F02	M-012748-00	D-012748-04	KHDRBS3	10656	NM_006558	5730072	GACAGAAAGUGUUAAUUCC
422788	Plate 4	F03	M-009490-01	D-009490-01	KHSRP	8570	NM_003685	154354999	GUGGAGAGAUGAUCAAGAA
422788	Plate 4	F03	M-009490-01	D-009490-02	KHSRP	8570	NM_003685	154354999	CGAGAAGAUUGCUCAUAUA
422788	Plate 4	F03	M-009490-01	D-009490-03	KHSRP	8570	NM_003685	154354999	GGAACGCGCUGGAGUGAAG
422788	Plate 4	F03	M-009490-01	D-009490-04	KHSRP	8570	NM_003685	154354999	CAGGACGGAUCUCAGAAUA
422788	Plate 4	F04	M-020927-01	D-020927-01	FAM131B	9715	NM_001031690	72534671	GAGCAAACUCGAACUGAUU
422788	Plate 4	F04	M-020927-01	D-020927-02	FAM131B	9715	NM_001031690	72534671	CCAACCAGCUUCAGGAUAC
422788	Plate 4	F04	M-020927-01	D-020927-17	FAM131B	9715	NM_001031690	72534671	GCAGGGAUACGGAUGCCUA
422788	Plate 4	F04	M-020927-01	D-020927-18	FAM131B	9715	NM_001031690	72534671	CCUCAGCGAUGGCGAGAAG
422788	Plate 4	F05	M-015405-00	D-015405-01	DIS3	22894	NM_014953	19923415	GUAAAGAGCCUAACUGCUA
422788	Plate 4	F05	M-015405-00	D-015405-02	DIS3	22894	NM_014953	19923415	AAAUUUAGGUGAUGUUGGA
422788	Plate 4	F05	M-015405-00	D-015405-03	DIS3	22894	NM_014953	19923415	UGGCUUAGCGUCUCCAAUA
422788	Plate 4	F05	M-015405-00	D-015405-04	DIS3	22894	NM_014953	19923415	AGGUAGAGUUGUAGGAAUA
422788	Plate 4	F06	M-013894-01	D-013894-01	ISY1	57461	NM_020701	142376327	GCUGGGAGGUCCUGAUUAU
422788	Plate 4	F06	M-013894-01	D-013894-02	ISY1	57461	NM_020701	142376327	GUACUAUGGUUACCUAGAU
422788	Plate 4	F06	M-013894-01	D-013894-03	ISY1	57461	NM_020701	142376327	GAAGUUCAUUGCUCACGUC
422788	Plate 4	F06	M-013894-01	D-013894-04	ISY1	57461	NM_020701	142376327	GAGCCGAGUUAGUGGAAAA
422788	Plate 4	F07	M-019278-00	D-019278-01	KIAA1429	25962	NM_015496	38569501	GAAUAUCGAUAACUUGAUG
422788	Plate 4	F07	M-019278-00	D-019278-02	KIAA1429	25962	NM_015496	38569501	CAACCUAUCGCCUUAAAUG
422788	Plate 4	F07	M-019278-00	D-019278-03	KIAA1429	25962	NM_015496	38569501	UCUAUGAAGUCUUGUCAGA
422788	Plate 4	F07	M-019278-00	D-019278-04	KIAA1429	25962	NM_015496	38569501	GACGAACAGUAGACAGUAU
422788	Plate 4	F08	M-026727-00	D-026727-01	PHRF1	57661	NM_020901	55741656	GUGAAGAGCUUUCUGCAAA
422788	Plate 4	F08	M-026727-00	D-026727-02	PHRF1	57661	NM_020901	55741656	GGACACGUCUUUGAUGAUU
422788	Plate 4	F08	M-026727-00	D-026727-03	PHRF1	57661	NM_020901	55741656	GAUCGAACUCUAUUUAAGU
422788	Plate 4	F08	M-026727-00	D-026727-04	PHRF1	57661	NM_020901	55741656	GAGCUCAAUUUGGUGGUAA
422788	Plate 4	F09	M-023101-01	D-023101-01	CWC22	57703	NM_020943	153792116	GGAAUGUGGCCUCAAAUUA
422788	Plate 4	F09	M-023101-01	D-023101-02	CWC22	57703	NM_020943	153792116	AAAUUAACCUGGUCUCAUU
422788	Plate 4	F09	M-023101-01	D-023101-03	CWC22	57703	NM_020943	153792116	CUUAUUAGCUGGGCGAUUU
422788	Plate 4	F09	M-023101-01	D-023101-04	CWC22	57703	NM_020943	153792116	GAAACAAACAAGUUGCGAA
422788	Plate 4	F10	M-010427-01	D-010427-01	KIAA1967	57805	NM_021174	40548406	CAACUGGUGUGGCUACUUG
422788	Plate 4	F10	M-010427-01	D-010427-02	KIAA1967	57805	NM_021174	40548406	CUACUGAGCCUUCCUGAAA
422788	Plate 4	F10	M-010427-01	D-010427-03	KIAA1967	57805	NM_021174	40548406	CAGCUUGCAUGACUACUUU
422788	Plate 4	F10	M-010427-01	D-010427-04	KIAA1967	57805	NM_021174	40548406	CAGCGGGUCUUCACUGGUA
422788	Plate 4	F11	M-012460-01	D-012460-02	KIN	22944	NM_012311	40068516	GAACUGCCCGAACAGACUA
422788	Plate 4	F11	M-012460-01	D-012460-03	KIN	22944	NM_012311	40068516	GGAGACGCUUUGGCACUAA
422788	Plate 4	F11	M-012460-01	D-012460-17	KIN	22944	NM_012311	40068516	GUGCAAAGUGGACGAGACA
422788	Plate 4	F11	M-012460-01	D-012460-18	KIN	22944	NM_012311	40068516	UGUCAUUGUAUGUCCGAAU
422788	Plate 4	G02	M-004702-02	D-004702-02	KPNA2	3838	NM_002266	62388891	GAAAUGAGGCGUCGCAGAA
422788	Plate 4	G02	M-004702-02	D-004702-03	KPNA2	3838	NM_002266	62388891	GAAGCUACGUGGACAAUGU
422788	Plate 4	G02	M-004702-02	D-004702-05	KPNA2	3838	NM_002266	62388891	AAUCUUACCUGGACACUUU
422788	Plate 4	G02	M-004702-02	D-004702-06	KPNA2	3838	NM_002266	62388891	GUAAAUUGGUCUGUUGAUG
422788	Plate 4	G03	M-010606-02	D-010606-01	LGALS3	3958	NM_002306	115430222	GAAGAAAGACAGUCGGUUU
422788	Plate 4	G03	M-010606-02	D-010606-02	LGALS3	3958	NM_002306	115430222	GCAAUACAAAGCUGGAUAA
422788	Plate 4	G03	M-010606-02	D-010606-04	LGALS3	3958	NM_002306	115430222	GUACAAUCAUCGGGUUAAA
422788	Plate 4	G03	M-010606-02	D-010606-05	LGALS3	3958	NM_002306	115430222	CAGUACAAUCAUCGGGUUA
422788	Plate 4	G04	M-020777-01	D-020777-01	ZC3H15	55854	NM_018471	118150659	GAUCAGUGGUCGUGAAGUG
422788	Plate 4	G04	M-020777-01	D-020777-02	ZC3H15	55854	NM_018471	118150659	GUAGAUGAAACAGGUAUUA
422788	Plate 4	G04	M-020777-01	D-020777-03	ZC3H15	55854	NM_018471	118150659	GAUCCCAAGUCUGUAGUAU
422788	Plate 4	G04	M-020777-01	D-020777-17	ZC3H15	55854	NM_018471	118150659	CAUAAAGGAAACUGCGUAU
422788	Plate 4	G05	M-017769-01	D-017769-02	RALYL	138046	NM_001100391	154240691	GCGGUUAUGUCUUUGACUA
422788	Plate 4	G05	M-017769-01	D-017769-03	RALYL	138046	NM_001100391	154240691	GGUCAACAGGUUCUAAAUU
422788	Plate 4	G05	M-017769-01	D-017769-04	RALYL	138046	NM_001100391	154240691	GUGCAGUAAUUCCGCUGAA
422788	Plate 4	G05	M-017769-01	D-017769-17	RALYL	138046	NM_001100391	154240691	CAUGAAAGGUGGAUCGAGA
422788	Plate 4	G06	M-020592-01	D-020592-01	ZMAT5	55954	NM_001003692	51173754	UAGCAGGGCUGAACCCAUC
422788	Plate 4	G06	M-020592-01	D-020592-02	ZMAT5	55954	NM_001003692	51173754	GCAAGAAGCACCUGAACGG
422788	Plate 4	G06	M-020592-01	D-020592-03	ZMAT5	55954	NM_001003692	51173754	GCAGGAAGUUUCUACUGAC
422788	Plate 4	G06	M-020592-01	D-020592-04	ZMAT5	55954	NM_001003692	51173754	CGACAUGUUCCGAGAUGCA
422788	Plate 4	G07	M-005124-01	D-005124-01	LSM1	27257	NM_014462	7657312	GCAAGUAUCCAUUGAAGAA
422788	Plate 4	G07	M-005124-01	D-005124-02	LSM1	27257	NM_014462	7657312	CGAGAUGGAAGGACACUUA
422788	Plate 4	G07	M-005124-01	D-005124-04	LSM1	27257	NM_014462	7657312	UAGGAGAAAUAGACUUGGA
422788	Plate 4	G07	M-005124-01	D-005124-17	LSM1	27257	NM_014462	7657312	GGUGAUAUUCCUCGAGGGA
422788	Plate 4	G08	M-015031-02	D-015031-01	LSM10	84967	NM_032881	14249631	GAACAUCACCUCGACCAUU
422788	Plate 4	G08	M-015031-02	D-015031-02	LSM10	84967	NM_032881	14249631	CAAUGUCGAUGCUUUCAUG
422788	Plate 4	G08	M-015031-02	D-015031-04	LSM10	84967	NM_032881	14249631	GUGCGAAACUUUGGUGGCA
422788	Plate 4	G08	M-015031-02	D-015031-18	LSM10	84967	NM_032881	14249631	GAUCUGAAUCUCUGACUUA
422788	Plate 4	G09	M-018455-01	D-018455-01	LSM11	134353	NM_173491	142357575	GGUAUUCACUCGACACAUA
422788	Plate 4	G09	M-018455-01	D-018455-02	LSM11	134353	NM_173491	142357575	CGAAUGCCCUUGCACGAAG
422788	Plate 4	G09	M-018455-01	D-018455-03	LSM11	134353	NM_173491	142357575	UCACUAGGCUAUUUGAUCG
422788	Plate 4	G09	M-018455-01	D-018455-04	LSM11	134353	NM_173491	142357575	GAUUCUAAGUCUGCAGUUG
422788	Plate 4	G10	M-017813-00	D-017813-01	LSM2	57819	NM_021177	34013512	CAGAUGAGGUCGACACACA
422788	Plate 4	G10	M-017813-00	D-017813-02	LSM2	57819	NM_021177	34013512	GACCUGAGCAUCUGUGGAA
422788	Plate 4	G10	M-017813-00	D-017813-03	LSM2	57819	NM_021177	34013512	UGUCACAGACCCUGAGAAA
422788	Plate 4	G10	M-017813-00	D-017813-04	LSM2	57819	NM_021177	34013512	GGUCGUGGAACUAAAGAAU
422788	Plate 4	G11	M-020240-01	D-020240-02	LSM3	27258	NM_014463	7657314	GCAACAAACUACCAACACU
422788	Plate 4	G11	M-020240-01	D-020240-03	LSM3	27258	NM_014463	7657314	GAUGAGCGAAUUUAUGUGA
422788	Plate 4	G11	M-020240-01	D-020240-04	LSM3	27258	NM_014463	7657314	GAGGCAGAUUACAUGCUUA
422788	Plate 4	G11	M-020240-01	D-020240-17	LSM3	27258	NM_014463	7657314	AAAUCAACGAAACGGAAUA
422790	Plate 5	B07	M-017025-00	D-017025-01	LSM4	25804	NM_012321	33620778	GAACAUUAACCUGCGAGAA
422790	Plate 5	B07	M-017025-00	D-017025-02	LSM4	25804	NM_012321	33620778	GCGGCAGCACCAUCAAGUA
422790	Plate 5	B07	M-017025-00	D-017025-03	LSM4	25804	NM_012321	33620778	UCGACAUGGUCAAGGAGGA
422790	Plate 5	B07	M-017025-00	D-017025-04	LSM4	25804	NM_012321	33620778	GGGAGACGUACAAUGGACA
422790	Plate 5	B08	M-019555-00	D-019555-01	LSM5	23658	NM_012322	6912487	GGACAAAUGUAUAGGAUCA
422790	Plate 5	B08	M-019555-00	D-019555-02	LSM5	23658	NM_012322	6912487	UGAAAUCACACCAGAAGGA
422790	Plate 5	B08	M-019555-00	D-019555-03	LSM5	23658	NM_012322	6912487	UCAAUAUGGUACUGGAAGA
422790	Plate 5	B08	M-019555-00	D-019555-04	LSM5	23658	NM_012322	6912487	UGGUACUCUUCUAGGAUUU
422790	Plate 5	B09	M-019754-01	D-019754-01	LSM6	11157	NM_007080	154426303	GUAAAUGGACAACUGAAGA
422790	Plate 5	B09	M-019754-01	D-019754-02	LSM6	11157	NM_007080	154426303	UAAAUUCUGGAGUGGAUUA
422790	Plate 5	B09	M-019754-01	D-019754-03	LSM6	11157	NM_007080	154426303	UGGCUUGCCUGGAUGGCUA
422790	Plate 5	B09	M-019754-01	D-019754-04	LSM6	11157	NM_007080	154426303	GCAAAUCAUCGGACGACCA
422790	Plate 5	B10	M-021189-02	D-021189-01	LSM7	51690	NM_016199	7706422	GAGAGCAUCUUGGACUUGU
422790	Plate 5	B10	M-021189-02	D-021189-02	LSM7	51690	NM_016199	7706422	GACAAGACGAUCCGGGUAA
422790	Plate 5	B10	M-021189-02	D-021189-04	LSM7	51690	NM_016199	7706422	CCAUUGAGUACAUGCGAGA
422790	Plate 5	B10	M-021189-02	D-021189-18	LSM7	51690	NM_016199	7706422	CCGCGAAGCCAGUGGAAUC
422790	Plate 5	B11	M-017030-01	D-017030-01	NAA38	51691	NM_016200	93141217	GAACGAGUAUUCAGCUCUU
422790	Plate 5	B11	M-017030-01	D-017030-02	NAA38	51691	NM_016200	93141217	GACCAGACCAUUAAUUUGA
422790	Plate 5	B11	M-017030-01	D-017030-03	NAA38	51691	NM_016200	93141217	CGAGCAGAACCUUUAAAUU
422790	Plate 5	B11	M-017030-01	D-017030-04	NAA38	51691	NM_016200	93141217	GGGUAGAACAAGUGGUACU
422790	Plate 5	C02	M-015452-00	D-015452-01	LUC7L	55692	NM_018032	41393557	GAACUGAGCUCGCCAAGAA
422790	Plate 5	C02	M-015452-00	D-015452-02	LUC7L	55692	NM_018032	41393557	GGAAAUCAGUGCGGAAGUU
422790	Plate 5	C02	M-015452-00	D-015452-03	LUC7L	55692	NM_018032	41393557	CGAGAGCGACGGAAAUUGU
422790	Plate 5	C02	M-015452-00	D-015452-04	LUC7L	55692	NM_018032	41393557	GCUAGGGGCUGAAGGUAAU
422790	Plate 5	C03	M-016700-01	D-016700-01	ZCRB1	85437	NM_033114	51243064	GCACAUAUUUCAGUGAUGA
422790	Plate 5	C03	M-016700-01	D-016700-02	ZCRB1	85437	NM_033114	51243064	GCGAAACUACUUUGAUAAA
422790	Plate 5	C03	M-016700-01	D-016700-03	ZCRB1	85437	NM_033114	51243064	CAAGUAAGAGCACAGUGUA
422790	Plate 5	C03	M-016700-01	D-016700-04	ZCRB1	85437	NM_033114	51243064	GAGUAAAGGGGUUGCAUUU
422790	Plate 5	C04	M-011327-00	D-011327-01	MAGOH	4116	NM_002370	6006021	GAGAAUAAUUGACGACAGU
422790	Plate 5	C04	M-011327-00	D-011327-02	MAGOH	4116	NM_002370	6006021	CCAAAGAGGAUGAUGCAUU
422790	Plate 5	C04	M-011327-00	D-011327-03	MAGOH	4116	NM_002370	6006021	GGACGGGAAGUUAAGAUAU
422790	Plate 5	C04	M-011327-00	D-011327-04	MAGOH	4116	NM_002370	6006021	CAAGUUCGGCCACGAGUUC
422790	Plate 5	C05	M-017382-01	D-017382-01	MATR3	9782	NM_018834	62750352	UAGAUGAACUGAGUCGUUA
422790	Plate 5	C05	M-017382-01	D-017382-02	MATR3	9782	NM_018834	62750352	GACCAGGCCAGUAACAUUU
422790	Plate 5	C05	M-017382-01	D-017382-03	MATR3	9782	NM_018834	62750352	ACCCAGUGCUUGAUUAUGA
422790	Plate 5	C05	M-017382-01	D-017382-04	MATR3	9782	NM_018834	62750352	CCAGUGAGAGUUCAUUUAU
422790	Plate 5	C06	M-027190-00	D-027190-01	MBD5	55777	NM_018328	38202208	GGAUAUCCCUAACCCAUUA
422790	Plate 5	C06	M-027190-00	D-027190-02	MBD5	55777	NM_018328	38202208	GGGCAUGGCUUUAGGAAAU
422790	Plate 5	C06	M-027190-00	D-027190-03	MBD5	55777	NM_018328	38202208	GAACGAAGGAGAUGGGUUU
422790	Plate 5	C06	M-027190-00	D-027190-04	MBD5	55777	NM_018328	38202208	CCAAGGACGUUCAAUGUUG
422790	Plate 5	C07	M-014136-01	D-014136-01	MBNL1	4154	NM_207294	46411167	GAAAAUGAUUGUCGGUUUG
422790	Plate 5	C07	M-014136-01	D-014136-02	MBNL1	4154	NM_207294	46411167	ACAAGUAUGUUACCCAGAU
422790	Plate 5	C07	M-014136-01	D-014136-03	MBNL1	4154	NM_207294	46411167	UCACUGUGUGUAUGGAUUA
422790	Plate 5	C07	M-014136-01	D-014136-17	MBNL1	4154	NM_207294	46411167	CCAUAAUAUCUGCCGAACA
422790	Plate 5	C08	M-032198-00	D-032198-01	MBNL2	10150	NM_207304	46411179	GAUGAAGAAUGCAAAUUUG
422790	Plate 5	C08	M-032198-00	D-032198-02	MBNL2	10150	NM_207304	46411179	GCCACAAACUGCAUGCUAA
422790	Plate 5	C08	M-032198-00	D-032198-03	MBNL2	10150	NM_207304	46411179	GACAACACCGUAACCGUUU
422790	Plate 5	C08	M-032198-00	D-032198-04	MBNL2	10150	NM_207304	46411179	GAGAGAGAACUGCAAGUAU
422790	Plate 5	C09	M-015373-00	D-015373-01	MBNL3	55796	NM_018388	19387843	GUAGAGAAUUUCAGAGAGG
422790	Plate 5	C09	M-015373-00	D-015373-02	MBNL3	55796	NM_018388	19387843	GGCUUUCAAUCCUUACAUA
422790	Plate 5	C09	M-015373-00	D-015373-03	MBNL3	55796	NM_018388	19387843	GAGAUUAAUGGGCGGAACA
422790	Plate 5	C09	M-015373-00	D-015373-04	MBNL3	55796	NM_018388	19387843	CGUGAUACCAAGUGGCUGA
422790	Plate 5	C10	M-020071-01	D-020071-01	MFAP1	4236	NM_005926	50726967	GGAGAAAGCAGAAAUUGAA
422790	Plate 5	C10	M-020071-01	D-020071-02	MFAP1	4236	NM_005926	50726967	GCUCAGGUCGCACCAAAUA
422790	Plate 5	C10	M-020071-01	D-020071-03	MFAP1	4236	NM_005926	50726967	AAGUGAAGGUAAAGCGUUA
422790	Plate 5	C10	M-020071-01	D-020071-17	MFAP1	4236	NM_005926	50726967	GGAGUAAUAUACCCGGAAA
422790	Plate 5	C11	M-015657-00	D-015657-01	RBM42	79171	NM_024321	34147641	CCAGAGAAAUUGAAACGGU
422790	Plate 5	C11	M-015657-00	D-015657-02	RBM42	79171	NM_024321	34147641	GGUUGGGCCUGAAAGAGAA
422790	Plate 5	C11	M-015657-00	D-015657-03	RBM42	79171	NM_024321	34147641	CCAAUUAUCGCGACCAACA
422790	Plate 5	C11	M-015657-00	D-015657-04	RBM42	79171	NM_024321	34147641	GCGCCAUGCGUGAGAUGAA
422790	Plate 5	D02	M-014974-00	D-014974-01	BUD13	84811	NM_032725	39725657	CCGAGUAUCUGAAGCGUUA
422790	Plate 5	D02	M-014974-00	D-014974-02	BUD13	84811	NM_032725	39725657	GAAUGCGGAUUGUGGAUGA
422790	Plate 5	D02	M-014974-00	D-014974-03	BUD13	84811	NM_032725	39725657	CGUCAUGGUUCCUCAGAUA
422790	Plate 5	D02	M-014974-00	D-014974-04	BUD13	84811	NM_032725	39725657	GGAGAGUCCGUCAUGAUUC
422790	Plate 5	D03	M-014876-01	D-014876-01	LSMD1	84316	NM_032356	40254987	CCAUUGAGGUGCAGAGGGA
422790	Plate 5	D03	M-014876-01	D-014876-03	LSMD1	84316	NM_032356	40254987	CAUGACAGAUGGACGGACA
422790	Plate 5	D03	M-014876-01	D-014876-04	LSMD1	84316	NM_032356	40254987	GGGCAGUCAAGCAGCAAGA
422790	Plate 5	D03	M-014876-01	D-014876-13	LSMD1	84316	NM_032356	40254987	CAACAAGACUAUGCGCAUU
422790	Plate 5	D04	M-014270-01	D-014270-01	C19orf43	79002	NM_024038	34147352	GAGGAUGAGGUAUUAACAA
422790	Plate 5	D04	M-014270-01	D-014270-02	C19orf43	79002	NM_024038	34147352	CGGGAAUAGUAGCCAAGAA
422790	Plate 5	D04	M-014270-01	D-014270-04	C19orf43	79002	NM_024038	34147352	CACUUAGCUUCGUGGGCAA
422790	Plate 5	D04	M-014270-01	D-014270-17	C19orf43	79002	NM_024038	34147352	UUGACUUAGUGCCGGAAAA
422790	Plate 5	D05	M-016443-00	D-016443-01	SLC43A2	124935	NM_152346	22748750	AGGACGAGAUGCUAAAUUU
422790	Plate 5	D05	M-016443-00	D-016443-02	SLC43A2	124935	NM_152346	22748750	GUACCGAGCCAGAGAAUGU
422790	Plate 5	D05	M-016443-00	D-016443-03	SLC43A2	124935	NM_152346	22748750	UCACAGGGAAGCAGUUCUA
422790	Plate 5	D05	M-016443-00	D-016443-04	SLC43A2	124935	NM_152346	22748750	GGCCGGAGGACAUGGACUA
422790	Plate 5	D06	M-014352-01	D-014352-01	WDR25	79446	NM_024515	52694655	UAACAGACCUUGAAACAGG
422790	Plate 5	D06	M-014352-01	D-014352-02	WDR25	79446	NM_024515	52694655	GAAUCACUACCUUGAAAUU
422790	Plate 5	D06	M-014352-01	D-014352-03	WDR25	79446	NM_024515	52694655	CAGCUGACCGCACCAUUAU
422790	Plate 5	D06	M-014352-01	D-014352-04	WDR25	79446	NM_024515	52694655	GCUAUUUAGUGGUCGAAGU
422790	Plate 5	D07	M-014299-00	D-014299-01	C2orf49	79074	NM_024093	13129093	GAUGGAAGUUCAACAAGUA
422790	Plate 5	D07	M-014299-00	D-014299-02	C2orf49	79074	NM_024093	13129093	GAGAACAACAUGAGAUUAA
422790	Plate 5	D07	M-014299-00	D-014299-03	C2orf49	79074	NM_024093	13129093	CAGGCAAGCUUUACCAGUA
422790	Plate 5	D07	M-014299-00	D-014299-04	C2orf49	79074	NM_024093	13129093	GAAUGGAGAUAAUGAUCGA
422790	Plate 5	D08	M-016687-01	D-016687-01	MKI67IP	84365	NM_032390	37059742	GAAGAUGUCGAGUUUCAAA
422790	Plate 5	D08	M-016687-01	D-016687-02	MKI67IP	84365	NM_032390	37059742	CCACCUACCUAACCUACUU
422790	Plate 5	D08	M-016687-01	D-016687-04	MKI67IP	84365	NM_032390	37059742	CCAAUCCUGUCGCUUAAUC
422790	Plate 5	D08	M-016687-01	D-016687-17	MKI67IP	84365	NM_032390	37059742	CGGUAUAAUCGGAAUCGGA
422790	Plate 5	D09	M-014860-02	D-014860-01	WDR83	84292	NM_032332	153791317	UGAACACGGUGCAGUUUAA
422790	Plate 5	D09	M-014860-02	D-014860-02	WDR83	84292	NM_032332	153791317	GAGAUGGCGUGUCCAGUGU
422790	Plate 5	D09	M-014860-02	D-014860-03	WDR83	84292	NM_032332	153791317	GUGAGACGCUAUGACCUAA
422790	Plate 5	D09	M-014860-02	D-014860-04	WDR83	84292	NM_032332	153791317	CAUUGCGGCUCCUGGACAA
422790	Plate 5	D10	M-014162-01	D-014162-01	MOV10	4343	NM_020963	141803269	CGGCAAGACUGUCACGUUA
422790	Plate 5	D10	M-014162-01	D-014162-02	MOV10	4343	NM_020963	141803269	GCAGGAAUACCGGGUCUUA
422790	Plate 5	D10	M-014162-01	D-014162-03	MOV10	4343	NM_020963	141803269	GGUCAGAUAUCAGCAAACA
422790	Plate 5	D10	M-014162-01	D-014162-04	MOV10	4343	NM_020963	141803269	GGCGGAACCCAGUCUGUUA
422790	Plate 5	D11	M-011338-01	D-011338-01	MSI1	4440	NM_002442	25121990	GGACUCAGUUGGCAGACUA
422790	Plate 5	D11	M-011338-01	D-011338-02	MSI1	4440	NM_002442	25121990	AGGAAGGGCUGCGCGAAUA
422790	Plate 5	D11	M-011338-01	D-011338-04	MSI1	4440	NM_002442	25121990	AUAAAGUGCUGGCGCAAUC
422790	Plate 5	D11	M-011338-01	D-011338-17	MSI1	4440	NM_002442	25121990	GAGUCAUGCCCUACGGAAU
422790	Plate 5	E02	M-017248-02	D-017248-02	MSI2	124540	NM_138962	25121991	CAAUGCUGAUGUUUGAUAA
422790	Plate 5	E02	M-017248-02	D-017248-03	MSI2	124540	NM_138962	25121991	CCAGAUAGCCUUAGAGACU
422790	Plate 5	E02	M-017248-02	D-017248-04	MSI2	124540	NM_138962	25121991	GAGUUAGAUUCCAAGACGA
422790	Plate 5	E02	M-017248-02	D-017248-18	MSI2	124540	NM_138962	25121991	CCAACUUCGUGGCGACCUA
422790	Plate 5	E03	M-015392-01	D-015392-01	MYEF2	50804	NM_016132	154146212	GAACAUAGGUGGAGUAAUG
422790	Plate 5	E03	M-015392-01	D-015392-02	MYEF2	50804	NM_016132	154146212	GAAGAGAAAUCUGACUUAA
422790	Plate 5	E03	M-015392-01	D-015392-03	MYEF2	50804	NM_016132	154146212	GCGAACAGGAGGAUCAUUU
422790	Plate 5	E03	M-015392-01	D-015392-04	MYEF2	50804	NM_016132	154146212	GUUGUGGUGUGGUUGAAUU
422790	Plate 5	E04	M-019672-01	D-019672-01	NCBP1	4686	NM_002486	110349725	CUGAGAAGCUGACAAUUUA
422790	Plate 5	E04	M-019672-01	D-019672-02	NCBP1	4686	NM_002486	110349725	CAACCUGCAUUUACAAGUA
422790	Plate 5	E04	M-019672-01	D-019672-03	NCBP1	4686	NM_002486	110349725	GAUGAUUGCUGUACUAGUG
422790	Plate 5	E04	M-019672-01	D-019672-04	NCBP1	4686	NM_002486	110349725	GUACACAACACUCCUCAUU
422790	Plate 5	E05	M-015327-02	D-015327-03	NCBP2	22916	NM_001042540	110349726	GCCAUGCGGUACAUAAAUG
422790	Plate 5	E05	M-015327-02	D-015327-20	NCBP2	22916	NM_001042540	110349726	UGGAUGAACUUAUCGUUAA
422790	Plate 5	E05	M-015327-02	D-015327-21	NCBP2	22916	NM_001042540	110349726	GCAUGAGAUAGCCUAAUAA
422790	Plate 5	E05	M-015327-02	D-015327-22	NCBP2	22916	NM_001042540	110349726	AUGAGUAUCGGCAGGACUA
422790	Plate 5	E06	M-003854-01	D-003854-01	NCL	4691	NM_005381	55956787	CAAAUCUGCUCCUGAAUUA
422790	Plate 5	E06	M-003854-01	D-003854-02	NCL	4691	NM_005381	55956787	GAAAUAAAGUUACCUUGGA
422790	Plate 5	E06	M-003854-01	D-003854-03	NCL	4691	NM_005381	55956787	GAAAGAAGACGAAGUUUGA
422790	Plate 5	E06	M-003854-01	D-003854-04	NCL	4691	NM_005381	55956787	GGAAGAGCCUGUCAAAGAA
422790	Plate 5	E07	M-011881-01	D-011881-01	NDUFA1	4694	NM_004541	161377459	GCGCAUCUCUGGAGUUGAU
422790	Plate 5	E07	M-011881-01	D-011881-02	NDUFA1	4694	NM_004541	161377459	GGAGUCUGAUGGAAAGAGA
422790	Plate 5	E07	M-011881-01	D-011881-03	NDUFA1	4694	NM_004541	161377459	GGCGUGUGCUUGUUGAUUC
422790	Plate 5	E07	M-011881-01	D-011881-04	NDUFA1	4694	NM_004541	161377459	CUGCGUACAUCCACAGGUU
422790	Plate 5	E08	M-018285-00	D-018285-01	ZC3H18	124245	NM_144604	31377594	GAAGCGCUAUGAACCAUCA
422790	Plate 5	E08	M-018285-00	D-018285-02	ZC3H18	124245	NM_144604	31377594	GAACGAGGACUCCGGCAUG
422790	Plate 5	E08	M-018285-00	D-018285-03	ZC3H18	124245	NM_144604	31377594	GCGGACAGUAUGAGAAUUU
422790	Plate 5	E08	M-018285-00	D-018285-04	ZC3H18	124245	NM_144604	31377594	GAGCCAAGCGGGACGAGAA
422790	Plate 5	E09	M-019900-01	D-019900-01	NHP2L1	4809	NM_001003796	51317375	GAAUGUGCCCUACGUGUUU
422790	Plate 5	E09	M-019900-01	D-019900-02	NHP2L1	4809	NM_001003796	51317375	UUGAAAGGCUCUUAGUCUA
422790	Plate 5	E09	M-019900-01	D-019900-03	NHP2L1	4809	NM_001003796	51317375	GACUGAGGCUGAUGUGAAU
422790	Plate 5	E09	M-019900-01	D-019900-04	NHP2L1	4809	NM_001003796	51317375	CAGCAGAUCCAAUCCAUUC
422790	Plate 5	E10	M-014575-01	D-014575-01	THOC7	80145	NM_025075	156151380	GGAAAUAGAAUGUAGCAUA
422790	Plate 5	E10	M-014575-01	D-014575-02	THOC7	80145	NM_025075	156151380	GAAUUGAGACGGAAACAGU
422790	Plate 5	E10	M-014575-01	D-014575-03	THOC7	80145	NM_025075	156151380	CGACGAAGUUAUACGGAAG
422790	Plate 5	E10	M-014575-01	D-014575-04	THOC7	80145	NM_025075	156151380	UCGGAGAAUUAAUCUGCUA
422790	Plate 5	E11	M-007756-00	D-007756-01	NONO	4841	NM_007363	34932413	CAGAGAAGCUGGUUAUAAA
422790	Plate 5	E11	M-007756-00	D-007756-02	NONO	4841	NM_007363	34932413	GAAGCCAGCUGCUCGGAAA
422790	Plate 5	E11	M-007756-00	D-007756-03	NONO	4841	NM_007363	34932413	AAUGAAGGCUUGACUAUUG
422790	Plate 5	E11	M-007756-00	D-007756-04	NONO	4841	NM_007363	34932413	CGACAUCACUGAGGAAGAA
422790	Plate 5	F02	M-007204-01	D-007204-01	NOSIP	51070	NM_015953	34147607	ACACCUACCACGAGAAGAA
422790	Plate 5	F02	M-007204-01	D-007204-02	NOSIP	51070	NM_015953	34147607	ACACAGCGGCCUCGGGCUA
422790	Plate 5	F02	M-007204-01	D-007204-04	NOSIP	51070	NM_015953	34147607	GAGUGAAGCUGCAAGCGGA
422790	Plate 5	F02	M-007204-01	D-007204-17	NOSIP	51070	NM_015953	34147607	GCUACCUGUAUGAGCGUGA
422790	Plate 5	F03	M-011342-01	D-011342-01	NOVA1	4857	NM_006491	56550109	GCGAAGACGGCCAGUAUUU
422790	Plate 5	F03	M-011342-01	D-011342-02	NOVA1	4857	NM_006491	56550109	GCUGCUGGAUCUAUAAUUG
422790	Plate 5	F03	M-011342-01	D-011342-03	NOVA1	4857	NM_006491	56550109	GACAGACAAUUGUUCAGUU
422790	Plate 5	F03	M-011342-01	D-011342-04	NOVA1	4857	NM_006491	56550109	UGUCUAAGUCCAAAGAUUU
422790	Plate 5	F04	M-012590-00	D-012590-01	NOVA2	4858	NM_002516	5902723	GCAAGACGUUGGUGGAGUA
422790	Plate 5	F04	M-012590-00	D-012590-02	NOVA2	4858	NM_002516	5902723	GCACGGCGCUUAACACGCU
422790	Plate 5	F04	M-012590-00	D-012590-03	NOVA2	4858	NM_002516	5902723	UGAAAGCCGUGAUGGAACA
422790	Plate 5	F04	M-012590-00	D-012590-04	NOVA2	4858	NM_002516	5902723	CCACGCAAGCCGCUCAAUA
422790	Plate 5	F05	M-019322-01	D-019322-01	SRRM4	84530	NM_194286	50083280	GAACCUCCCAUUCCCAGUA
422790	Plate 5	F05	M-019322-01	D-019322-02	SRRM4	84530	NM_194286	50083280	ACAAGAAGGCUGCUUAAAU
422790	Plate 5	F05	M-019322-01	D-019322-03	SRRM4	84530	NM_194286	50083280	GAAGGGCCCAGGAUCCAAA
422790	Plate 5	F05	M-019322-01	D-019322-04	SRRM4	84530	NM_194286	50083280	CUGCUUAUCUGACCAACUG
422790	Plate 5	F06	M-016604-02	D-016604-01	IVNS1ABP	10625	NM_006469	54144638	CCACAGAGCUCACCAACAA
422790	Plate 5	F06	M-016604-02	D-016604-02	IVNS1ABP	10625	NM_006469	54144638	GAAGAUGGAUCGAGUAAAG
422790	Plate 5	F06	M-016604-02	D-016604-03	IVNS1ABP	10625	NM_006469	54144638	GCCCAGCAAUGGCAAAUUA
422790	Plate 5	F06	M-016604-02	D-016604-05	IVNS1ABP	10625	NM_006469	54144638	GGAAAUGUAUGAUCCAACU
422790	Plate 5	F07	M-012335-01	D-012335-01	NUDT21	11051	NM_007006	59889569	GCGCAUGAGGGAAGAAUUU
422790	Plate 5	F07	M-012335-01	D-012335-02	NUDT21	11051	NM_007006	59889569	CUAAGGAACAUAAGAAGUU
422790	Plate 5	F07	M-012335-01	D-012335-03	NUDT21	11051	NM_007006	59889569	UGACAAUGCACCAGGAUAU
422790	Plate 5	F07	M-012335-01	D-012335-04	NUDT21	11051	NM_007006	59889569	ACGCUUAAUGACAGAGAUA
422790	Plate 5	F08	M-005272-01	D-005272-01	NUMA1	4926	NM_006185	71361681	GGGAACAGUUUGAAUAUAA
422790	Plate 5	F08	M-005272-01	D-005272-02	NUMA1	4926	NM_006185	71361681	GCAAGAGGCUGAGAGGAAA
422790	Plate 5	F08	M-005272-01	D-005272-03	NUMA1	4926	NM_006185	71361681	GCAGUAGCCUGAAGCAGAA
422790	Plate 5	F08	M-005272-01	D-005272-04	NUMA1	4926	NM_006185	71361681	GAACCAGCCUCACCUAUCU
422790	Plate 5	F09	M-013680-01	D-013680-01	NXF1	10482	NM_006362	125625327	CGAGAUCGCAUUCAUGUUA
422790	Plate 5	F09	M-013680-01	D-013680-02	NXF1	10482	NM_006362	125625327	GCACACGCGUCUCAACGUU
422790	Plate 5	F09	M-013680-01	D-013680-03	NXF1	10482	NM_006362	125625327	GGCUAUGUAUUGUAAAUGA
422790	Plate 5	F09	M-013680-01	D-013680-04	NXF1	10482	NM_006362	125625327	GCGAACGAUUUCCCAAGUU
422790	Plate 5	F10	M-019598-01	D-019598-01	PABPC1	26986	NM_002568	56676313	GGACAAAUCCAUUGAUAAU
422790	Plate 5	F10	M-019598-01	D-019598-02	PABPC1	26986	NM_002568	56676313	CAUGUAAGGUGGUUUGUGA
422790	Plate 5	F10	M-019598-01	D-019598-03	PABPC1	26986	NM_002568	56676313	GCAGGAAGCAGCUGAAAGA
422790	Plate 5	F10	M-019598-01	D-019598-04	PABPC1	26986	NM_002568	56676313	UGGAUGAGAUGAACGGAAA
422790	Plate 5	F11	M-011528-01	D-011528-01	PABPC4	8761	NM_003819	6552335	GGGUGAAUCUCUACAUUAA
422790	Plate 5	F11	M-011528-01	D-011528-03	PABPC4	8761	NM_003819	6552335	CCAAUGCCAUCUUAAAUCA
422790	Plate 5	F11	M-011528-01	D-011528-04	PABPC4	8761	NM_003819	6552335	GGUAAGACCCUAAGUGUCA
422790	Plate 5	F11	M-011528-01	D-011528-17	PABPC4	8761	NM_003819	6552335	GGAGAGAAUUAGUCGAUAU
422790	Plate 5	G02	M-011803-00	D-011803-01	PABPN1	8106	NM_004643	4758875	UUAGAUGAGUCCCUAUUUA
422790	Plate 5	G02	M-011803-00	D-011803-02	PABPN1	8106	NM_004643	4758875	AGUCAACCGUGUUACCAUA
422790	Plate 5	G02	M-011803-00	D-011803-03	PABPN1	8106	NM_004643	4758875	AUAUAGAGUUCUCAGACAA
422790	Plate 5	G02	M-011803-00	D-011803-04	PABPN1	8106	NM_004643	4758875	UGACAAAUUUAGUGGCCAU
422790	Plate 5	G03	M-006656-01	D-006656-02	PARP1	142	NM_001618	156523967	GAAAGUGUGUUCAACUAAU
422790	Plate 5	G03	M-006656-01	D-006656-03	PARP1	142	NM_001618	156523967	GCAACAAACUGGAACAGAU
422790	Plate 5	G03	M-006656-01	D-006656-04	PARP1	142	NM_001618	156523967	GAAGUCAUCGAUAUCUUUA
422790	Plate 5	G03	M-006656-01	D-006656-17	PARP1	142	NM_001618	156523967	GAUAGAGCGUGAAGGCGAA
422790	Plate 5	G04	M-012243-01	D-012243-01	PCBP1	5093	NM_006196	14141164	GAAAGUGGACUAAAUGUGA
422790	Plate 5	G04	M-012243-01	D-012243-03	PCBP1	5093	NM_006196	14141164	GAAGUAGGAAGCAUCAUUG
422790	Plate 5	G04	M-012243-01	D-012243-04	PCBP1	5093	NM_006196	14141164	GGUGUAAGAUCAAAGAGAU
422790	Plate 5	G04	M-012243-01	D-012243-05	PCBP1	5093	NM_006196	14141164	CUACUCGAUUCAAGGACAA
422790	Plate 5	G05	M-012002-01	D-012002-01	PCBP2	5094	NM_001098620	148833483	GAUUGAAGGUGGAUUAAAU
422790	Plate 5	G05	M-012002-01	D-012002-03	PCBP2	5094	NM_001098620	148833483	UCAAUGAGAUCCGUCAGAU
422790	Plate 5	G05	M-012002-01	D-012002-04	PCBP2	5094	NM_001098620	148833483	CGAUUUGAUUGGCUGCAUA
422790	Plate 5	G05	M-012002-01	D-012002-17	PCBP2	5094	NM_001098620	148833483	CAGUUAAGAAGAUGCGCGA
422790	Plate 5	G06	M-013199-00	D-013199-01	PCBP3	54039	NM_020528	10092616	GAUCUAAUAGGCUGCAUAA
422790	Plate 5	G06	M-013199-00	D-013199-02	PCBP3	54039	NM_020528	10092616	CAAUGAAAUUCGACAGAUG
422790	Plate 5	G06	M-013199-00	D-013199-03	PCBP3	54039	NM_020528	10092616	GGAGAAACUGUGAAGAAGA
422790	Plate 5	G06	M-013199-00	D-013199-04	PCBP3	54039	NM_020528	10092616	CAUACAAGUUUGAGGAGGA
422790	Plate 5	G07	M-013201-02	D-013201-21	PCBP4	57060	NM_033010	14670372	GCACAUAUCAAGAUCGGGA
422790	Plate 5	G07	M-013201-02	D-013201-22	PCBP4	57060	NM_033010	14670372	AGAGCGAGCUGUUACGGUA
422790	Plate 5	G07	M-013201-02	D-013201-23	PCBP4	57060	NM_033010	14670372	GCAAAUGGUGGAAAUGUCU
422790	Plate 5	G07	M-013201-02	D-013201-24	PCBP4	57060	NM_033010	14670372	AGGACUGGAUCCCGGCACA
422790	Plate 5	G08	M-014987-01	D-014987-01	PHF5A	84844	NM_032758	55925655	GCAAGUGUGUGAUUUGUGA
422790	Plate 5	G08	M-014987-01	D-014987-02	PHF5A	84844	NM_032758	55925655	GCAUAUGUGAUGAGUGUAA
422790	Plate 5	G08	M-014987-01	D-014987-17	PHF5A	84844	NM_032758	55925655	UGGUGUUGCCAUCGGAAGA
422790	Plate 5	G08	M-014987-01	D-014987-18	PHF5A	84844	NM_032758	55925655	GGAACUGACUGUGAAGCGA
422790	Plate 5	G09	M-008167-01	D-008167-01	PIAS1	8554	NM_016166	7706636	GAACUAAAGCAAAUGGUUA
422790	Plate 5	G09	M-008167-01	D-008167-02	PIAS1	8554	NM_016166	7706636	UGACGCAACUCUUUACAUU
422790	Plate 5	G09	M-008167-01	D-008167-03	PIAS1	8554	NM_016166	7706636	UCACAGAUGUUUCUUGAUC
422790	Plate 5	G09	M-008167-01	D-008167-05	PIAS1	8554	NM_016166	7706636	CGACCCAGCCGACCAAUUA
422790	Plate 5	G10	M-006445-00	D-006445-01	PIAS4	51588	NM_015897	24850132	CAACCUCACUCACCUCAUG
422790	Plate 5	G10	M-006445-00	D-006445-02	PIAS4	51588	NM_015897	24850132	CAAGACAGGUGGAGUUGAU
422790	Plate 5	G10	M-006445-00	D-006445-03	PIAS4	51588	NM_015897	24850132	GCUGAAGCCCACCGAAUUA
422790	Plate 5	G10	M-006445-00	D-006445-04	PIAS4	51588	NM_015897	24850132	AAGCUGCCGUUCUUUAAUA
422790	Plate 5	G11	M-019593-01	D-019593-01	PLRG1	5356	NM_002669	77404429	GACAAUCGAUGUGUUGGUA
422790	Plate 5	G11	M-019593-01	D-019593-02	PLRG1	5356	NM_002669	77404429	UGAGUAUGGUCCUGUGUUG
422790	Plate 5	G11	M-019593-01	D-019593-03	PLRG1	5356	NM_002669	77404429	UCUGAAAGUCGAUUACUAA
422790	Plate 5	G11	M-019593-01	D-019593-17	PLRG1	5356	NM_002669	77404429	AUUAACACAUUGACGGUAA
422791	Plate 6	B07	M-019228-01	D-019228-01	PNN	5411	NM_002687	133908618	CAAAGGAACCGGCGAAUAU
422791	Plate 6	B07	M-019228-01	D-019228-02	PNN	5411	NM_002687	133908618	GAGAGUAGAAGUCGGAGUA
422791	Plate 6	B07	M-019228-01	D-019228-03	PNN	5411	NM_002687	133908618	GAAGGUAGACGCAUCGAAU
422791	Plate 6	B07	M-019228-01	D-019228-04	PNN	5411	NM_002687	133908618	GGAGCAAGGGCAUUUACUA
422791	Plate 6	B08	M-019036-00	D-019036-01	POLDIP3	84271	NM_032311	30089917	UAUAUGACCUGGAUGAAGA
422791	Plate 6	B08	M-019036-00	D-019036-02	POLDIP3	84271	NM_032311	30089917	UAGCUUCCGUUCCUACUAA
422791	Plate 6	B08	M-019036-00	D-019036-03	POLDIP3	84271	NM_032311	30089917	AAAGAUGCCCGAUUUCGAA
422791	Plate 6	B08	M-019036-00	D-019036-04	POLDIP3	84271	NM_032311	30089917	GGUGUCCGAUCUCGAGUUG
422791	Plate 6	B09	M-011186-01	D-011186-02	POLR2A	5430	NM_000937	14589948	CAACAUCUCCUACUUAUUC
422791	Plate 6	B09	M-011186-01	D-011186-03	POLR2A	5430	NM_000937	14589948	UAAUAGAGGUCAUCGAGAA
422791	Plate 6	B09	M-011186-01	D-011186-04	POLR2A	5430	NM_000937	14589948	GAAGGUGACUGCCAACACA
422791	Plate 6	B09	M-011186-01	D-011186-05	POLR2A	5430	NM_000937	14589948	GGGAUGAGAUGAACUUGCA
422791	Plate 6	B10	M-011187-00	D-011187-01	POLR2B	5431	NM_000938	4505940	GGAACGAGAUUGUCAGAUU
422791	Plate 6	B10	M-011187-00	D-011187-02	POLR2B	5431	NM_000938	4505940	UGGAGUAUCUCAGGUGUUA
422791	Plate 6	B10	M-011187-00	D-011187-03	POLR2B	5431	NM_000938	4505940	CCAAUUAUGUUGCGGUCAA
422791	Plate 6	B10	M-011187-00	D-011187-04	POLR2B	5431	NM_000938	4505940	GAUACAUGGUUCAUAGGUU
422791	Plate 6	B11	M-017891-01	D-017891-02	PPAN	56342	NM_020230	47174860	GUAAGAAGAACUCGCUGAA
422791	Plate 6	B11	M-017891-01	D-017891-03	PPAN	56342	NM_020230	47174860	GGAGUUGGGUGAGGACGAU
422791	Plate 6	B11	M-017891-01	D-017891-17	PPAN	56342	NM_020230	47174860	CCCAGAAUGUGCAGCGCAA
422791	Plate 6	B11	M-017891-01	D-017891-18	PPAN	56342	NM_020230	47174860	GAGAUGUGGCCCUCGGUUU
422791	Plate 6	C02	M-009466-01	D-009466-01	PPIE	10450	NM_203456	45439315	GGAAGACGCUUGAAGAGAA
422791	Plate 6	C02	M-009466-01	D-009466-02	PPIE	10450	NM_203456	45439315	GAUGAUGACUGGUUGAAGA
422791	Plate 6	C02	M-009466-01	D-009466-17	PPIE	10450	NM_203456	45439315	GGACGUACAAUUCGUGUCA
422791	Plate 6	C02	M-009466-01	D-009466-18	PPIE	10450	NM_203456	45439315	GCCUAGAUGUCUUGCGGCA
422791	Plate 6	C03	M-008907-00	D-008907-01	PPIH	10465	NM_006347	19224661	GAAGUUGGCCGCAUGAAGA
422791	Plate 6	C03	M-008907-00	D-008907-02	PPIH	10465	NM_006347	19224661	GCAAAUUCAAGUCCUGUUA
422791	Plate 6	C03	M-008907-00	D-008907-03	PPIH	10465	NM_006347	19224661	AAUCAUCGAUGGACUUCUA
422791	Plate 6	C03	M-008907-00	D-008907-04	PPIH	10465	NM_006347	19224661	ACAAAUGGCUGUCAGUUCU
422791	Plate 6	C04	M-008256-00	D-008256-01	PPIL1	51645	NM_016059	22035675	CCAAGGAGGUGACCCAACA
422791	Plate 6	C04	M-008256-00	D-008256-02	PPIL1	51645	NM_016059	22035675	GAACUUCAUCCAGACUUGA
422791	Plate 6	C04	M-008256-00	D-008256-03	PPIL1	51645	NM_016059	22035675	GGGCUGGAAUUCUCGCAAU
422791	Plate 6	C04	M-008256-00	D-008256-04	PPIL1	51645	NM_016059	22035675	GCAUAGGAAUGGUGAAUCG
422791	Plate 6	C05	M-007205-01	D-007205-01	PPIL2	23759	NM_148176	148271091	CAACAGGUCUCAAUUCUUC
422791	Plate 6	C05	M-007205-01	D-007205-02	PPIL2	23759	NM_148176	148271091	GCAAGAAGCAUUAUUACGA
422791	Plate 6	C05	M-007205-01	D-007205-03	PPIL2	23759	NM_148176	148271091	GCUGAACGCUGCCCACUAU
422791	Plate 6	C05	M-007205-01	D-007205-04	PPIL2	23759	NM_148176	148271091	CCAAACAGGACCCGUCUUA
422791	Plate 6	C06	M-009868-00	D-009868-01	PPIL3	53938	NM_032472	19557632	GGUAAUAGAUGGUCUGGAA
422791	Plate 6	C06	M-009868-00	D-009868-02	PPIL3	53938	NM_032472	19557632	UAGAUGAGUUGGAGAAGUU
422791	Plate 6	C06	M-009868-00	D-009868-03	PPIL3	53938	NM_032472	19557632	CAACCCAUUUGCUCAGUAG
422791	Plate 6	C06	M-009868-00	D-009868-04	PPIL3	53938	NM_032472	19557632	UGUUAGAGGUGUUGUAUCU
422791	Plate 6	C07	M-005264-01	D-005264-02	PPM1G	5496	NM_002707	29826283	GAACUAGCACGCAUCAAGA
422791	Plate 6	C07	M-005264-01	D-005264-03	PPM1G	5496	NM_002707	29826283	GGAGGAAGUUGCCUUGUAC
422791	Plate 6	C07	M-005264-01	D-005264-04	PPM1G	5496	NM_002707	29826283	GAGGGAAGCAGUUGAUUGU
422791	Plate 6	C07	M-005264-01	D-005264-05	PPM1G	5496	NM_002707	29826283	GCUAUUGACGCCAAAUUGA
422791	Plate 6	C08	M-010903-01	D-010903-02	PPP1R8	5511	NM_014110	20336237	GGACUUGACUCCUGUUGUG
422791	Plate 6	C08	M-010903-01	D-010903-17	PPP1R8	5511	NM_014110	20336237	GGGUUGAAAUAGCCCAUAA
422791	Plate 6	C08	M-010903-01	D-010903-18	PPP1R8	5511	NM_014110	20336237	CAGUCAAGAAGAAGCGUGU
422791	Plate 6	C08	M-010903-01	D-010903-19	PPP1R8	5511	NM_014110	20336237	GAAUCAGGGAGCAGGCGCA
422791	Plate 6	C09	M-004742-00	D-004742-01	PPWD1	23398	NM_015342	24308048	GAAGGUUGAUGCUGUAAGA
422791	Plate 6	C09	M-004742-00	D-004742-02	PPWD1	23398	NM_015342	24308048	GAGGAGAAUUUGAAGAUGA
422791	Plate 6	C09	M-004742-00	D-004742-03	PPWD1	23398	NM_015342	24308048	GCUUAGGACUUGCUGAAUA
422791	Plate 6	C09	M-004742-00	D-004742-04	PPWD1	23398	NM_015342	24308048	GUAGUGAACUUUGACAUGA
422791	Plate 6	C10	M-012716-01	D-012716-02	PQBP1	10084	NM_001032384	74027256	GAUCAUUGCCGAGGACUAU
422791	Plate 6	C10	M-012716-01	D-012716-03	PQBP1	10084	NM_001032384	74027256	CCAUGGACCCUAGCUCAUA
422791	Plate 6	C10	M-012716-01	D-012716-04	PQBP1	10084	NM_001032384	74027256	ACGAUGAUCCUGUGGACUA
422791	Plate 6	C10	M-012716-01	D-012716-17	PQBP1	10084	NM_001032384	74027256	UGACAGGGAUCGAGAGCGU
422791	Plate 6	C11	M-015816-00	D-015816-01	PRCC	5546	NM_005973	40807446	GAAAGAGACUAACAGGUUG
422791	Plate 6	C11	M-015816-00	D-015816-02	PRCC	5546	NM_005973	40807446	GGAAACACCAGAUCACAUA
422791	Plate 6	C11	M-015816-00	D-015816-03	PRCC	5546	NM_005973	40807446	GAGUUGAGCCAUACCCUUA
422791	Plate 6	C11	M-015816-00	D-015816-04	PRCC	5546	NM_005973	40807446	GCCCAGCAAUGGAUGACUA
422791	Plate 6	D02	M-006426-01	D-006426-01	PRKRA	8575	NM_003690	32261293	GUAAGAAGCUGGCGAAACA
422791	Plate 6	D02	M-006426-01	D-006426-02	PRKRA	8575	NM_003690	32261293	CCAAGAACAUCCCAGUUUA
422791	Plate 6	D02	M-006426-01	D-006426-04	PRKRA	8575	NM_003690	32261293	GAAAGCCAAUGCAAGUAUU
422791	Plate 6	D02	M-006426-01	D-006426-17	PRKRA	8575	NM_003690	32261293	CGAUUCAGGUAUUACACGA
422791	Plate 6	D03	M-011497-01	D-011497-01	PRPF18	8559	NM_003675	91208421	GAGAAUACGUGAAGGCAAA
422791	Plate 6	D03	M-011497-01	D-011497-02	PRPF18	8559	NM_003675	91208421	CAGAGAAGAUUAUGUGAAA
422791	Plate 6	D03	M-011497-01	D-011497-03	PRPF18	8559	NM_003675	91208421	GAAACUCAGCGGAAAUAUA
422791	Plate 6	D03	M-011497-01	D-011497-04	PRPF18	8559	NM_003675	91208421	CCAAAUGUGUGGAGUACAA
422791	Plate 6	D04	M-004668-02	D-004668-01	PRPF19	27339	NM_014502	34222313	CAGAAGAGCUCAGCAAAUA
422791	Plate 6	D04	M-004668-02	D-004668-02	PRPF19	27339	NM_014502	34222313	GAUAACAACUUUGAGGUAA
422791	Plate 6	D04	M-004668-02	D-004668-04	PRPF19	27339	NM_014502	34222313	GAUCUGCGCAAGCUUAAGA
422791	Plate 6	D04	M-004668-02	D-004668-17	PRPF19	27339	NM_014502	34222313	CUAACGAAGUGCCGGAGCA
422791	Plate 6	D05	M-019836-00	D-019836-01	PRPF3	9129	NM_004698	4758555	GGCCGAAGCUCUAGGCAUU
422791	Plate 6	D05	M-019836-00	D-019836-02	PRPF3	9129	NM_004698	4758555	GGACAAAGGCUCAACUGGA
422791	Plate 6	D05	M-019836-00	D-019836-03	PRPF3	9129	NM_004698	4758555	UUGGAGAGAUGAAGUUUAA
422791	Plate 6	D05	M-019836-00	D-019836-04	PRPF3	9129	NM_004698	4758555	GGGAGUAUAUCUUACCAAG
422791	Plate 6	D06	M-020525-01	D-020525-01	PRPF31	26121	NM_015629	40254868	GCUCUUAGCUGAUCUCGAA
422791	Plate 6	D06	M-020525-01	D-020525-02	PRPF31	26121	NM_015629	40254868	GGAAGCAGGCCAACCGUAU
422791	Plate 6	D06	M-020525-01	D-020525-17	PRPF31	26121	NM_015629	40254868	GCGCCUGAAUACCGCGUCA
422791	Plate 6	D06	M-020525-01	D-020525-18	PRPF31	26121	NM_015629	40254868	GCACCGCAUCUACGAGUAU
422791	Plate 6	D07	M-014833-01	D-014833-01	PRPF38A	84950	NM_032864	149274632	GAGGAGUGCUUUGGACUUA
422791	Plate 6	D07	M-014833-01	D-014833-02	PRPF38A	84950	NM_032864	149274632	CGAUAAAGCCAUGGAGUUA
422791	Plate 6	D07	M-014833-01	D-014833-03	PRPF38A	84950	NM_032864	149274632	GAACGCGAAUCUAUGAGUC
422791	Plate 6	D07	M-014833-01	D-014833-04	PRPF38A	84950	NM_032864	149274632	CAUCGGAGCAAGAGUCCAA
422791	Plate 6	D08	M-021143-00	D-021143-01	PRPF38B	55119	NM_018061	8922357	GCGCUUGGAUUUAUGUAUA
422791	Plate 6	D08	M-021143-00	D-021143-02	PRPF38B	55119	NM_018061	8922357	GGCCAUGGGUCUUCUAGUU
422791	Plate 6	D08	M-021143-00	D-021143-03	PRPF38B	55119	NM_018061	8922357	GCGAAGAUCCCGAAGUAUU
422791	Plate 6	D08	M-021143-00	D-021143-04	PRPF38B	55119	NM_018061	8922357	GAAAGAACGCCAGCGACUA
422791	Plate 6	D09	M-015638-00	D-015638-01	PRPF4	9128	NM_004697	34222192	GACUAUGGAUUGCUAAUUA
422791	Plate 6	D09	M-015638-00	D-015638-02	PRPF4	9128	NM_004697	34222192	GGGCAUAACACAAAUGUAG
422791	Plate 6	D09	M-015638-00	D-015638-03	PRPF4	9128	NM_004697	34222192	UCAUGGCGCUUAUGGGAUU
422791	Plate 6	D09	M-015638-00	D-015638-04	PRPF4	9128	NM_004697	34222192	AAAGUGAUGGGCCUAGAUA
422791	Plate 6	D10	M-004074-04	D-004074-01	PRPF4B	8899	NM_003913	89276755	GGAAAUAGGUCUAGUACUA
422791	Plate 6	D10	M-004074-04	D-004074-06	PRPF4B	8899	NM_003913	89276755	GCGAGUAGCUGCUGAUGUU
422791	Plate 6	D10	M-004074-04	D-004074-08	PRPF4B	8899	NM_003913	89276755	GUAGAAACCUCGUUAUUAA
422791	Plate 6	D10	M-004074-04	D-004074-09	PRPF4B	8899	NM_003913	89276755	AGAAGUAGAUCUCCCAUUA
422791	Plate 6	D11	M-012252-02	D-012252-01	PRPF8	10594	NM_006445	91208425	UGAAGCAUCUCAUCUAUUA
422791	Plate 6	D11	M-012252-02	D-012252-02	PRPF8	10594	NM_006445	91208425	GCAGAUGGAUUGCAGUAUA
422791	Plate 6	D11	M-012252-02	D-012252-04	PRPF8	10594	NM_006445	91208425	GGAAGAAGCUAACUAAUGC
422791	Plate 6	D11	M-012252-02	D-012252-05	PRPF8	10594	NM_006445	91208425	GAUAAGGGCUGGCGUGUCA
422791	Plate 6	E02	M-004998-01	D-004998-01	PSEN1	5663	NM_000021	21536454	GAGCUGACAUUGAAAUAUG
422791	Plate 6	E02	M-004998-01	D-004998-03	PSEN1	5663	NM_000021	21536454	CAGCAGGCAUAUCUCAUUA
422791	Plate 6	E02	M-004998-01	D-004998-04	PSEN1	5663	NM_000021	21536454	UCAAGUACCUCCCUGAAUG
422791	Plate 6	E02	M-004998-01	D-004998-05	PSEN1	5663	NM_000021	21536454	CCAAUUAGCAUUCCAUCAA
422791	Plate 6	E03	M-014001-00	D-014001-01	GINS1	9837	NM_021067	10800147	GAAAUGGAGUGGUUUAAUA
422791	Plate 6	E03	M-014001-00	D-014001-02	GINS1	9837	NM_021067	10800147	GAUGAAAGCUUUGUAUGAA
422791	Plate 6	E03	M-014001-00	D-014001-03	GINS1	9837	NM_021067	10800147	GCACUUCAGUCCUAUUAAA
422791	Plate 6	E03	M-014001-00	D-014001-04	GINS1	9837	NM_021067	10800147	CAACGAGGAUGGACUCAGA
422791	Plate 6	E04	M-020418-00	D-020418-01	GINS2	51659	NM_016095	7706366	CUGGAUAACUUGACCUUGA
422791	Plate 6	E04	M-020418-00	D-020418-02	GINS2	51659	NM_016095	7706366	GGACACUCGUAUAGCCAAA
422791	Plate 6	E04	M-020418-00	D-020418-03	GINS2	51659	NM_016095	7706366	CCCUGUGGCUGGCGAUUAA
422791	Plate 6	E04	M-020418-00	D-020418-04	GINS2	51659	NM_016095	7706366	CCUGUUAAAUCAUGCUUCA
422791	Plate 6	E05	M-016229-00	D-016229-01	GINS3	64785	NM_022770	21362087	GAACUACCCUUGUGGCUGG
422791	Plate 6	E05	M-016229-00	D-016229-02	GINS3	64785	NM_022770	21362087	GAGAGGGGCUUAUUUCAAA
422791	Plate 6	E05	M-016229-00	D-016229-03	GINS3	64785	NM_022770	21362087	CCAACCUCGUUCAGAAUUA
422791	Plate 6	E05	M-016229-00	D-016229-04	GINS3	64785	NM_022770	21362087	GUCAGAGGCUUAUUUCCGA
422791	Plate 6	E06	M-027483-01	D-027483-01	RAVER2	55225	NM_018211	51948365	GGAUGGAUGUUAAUCUAUU
422791	Plate 6	E06	M-027483-01	D-027483-02	RAVER2	55225	NM_018211	51948365	GAUAACAGCUGGAAUGGGC
422791	Plate 6	E06	M-027483-01	D-027483-03	RAVER2	55225	NM_018211	51948365	GAUAGCGGCUCAACGUGUG
422791	Plate 6	E06	M-027483-01	D-027483-04	RAVER2	55225	NM_018211	51948365	GCACAGGAGCAUAUUACAU
422791	Plate 6	E07	M-008406-01	D-008406-01	GULP1	51454	NM_016315	56550114	GAGAAUAACUCAAGUAUCA
422791	Plate 6	E07	M-008406-01	D-008406-03	GULP1	51454	NM_016315	56550114	CCACUGACAUCUUUGAUAU
422791	Plate 6	E07	M-008406-01	D-008406-04	GULP1	51454	NM_016315	56550114	GAGAUCACUUUAACAAUUG
422791	Plate 6	E07	M-008406-01	D-008406-17	GULP1	51454	NM_016315	56550114	CUAUGUAAACUCAACGAUA
422791	Plate 6	E08	M-015209-00	D-015209-01	PSIP1	11168	NM_021144	16945969	GGAUAUAUUUCCUUACUCA
422791	Plate 6	E08	M-015209-00	D-015209-02	PSIP1	11168	NM_021144	16945969	GGAUGUGACUAAAGCAGUU
422791	Plate 6	E08	M-015209-00	D-015209-03	PSIP1	11168	NM_021144	16945969	GGAAGAUACCGACCAUGAA
422791	Plate 6	E08	M-015209-00	D-015209-04	PSIP1	11168	NM_021144	16945969	UAUGGGAGAUAGAUAACAA
422791	Plate 6	E09	M-020596-01	D-020596-01	PSPC1	55269	NM_001042414	109240549	GAACACCAAUUAAUGCUAA
422791	Plate 6	E09	M-020596-01	D-020596-02	PSPC1	55269	NM_001042414	109240549	GAGCAGACCUCUACGGAUU
422791	Plate 6	E09	M-020596-01	D-020596-03	PSPC1	55269	NM_001042414	109240549	GCAGAAAACUCAACAAUAU
422791	Plate 6	E09	M-020596-01	D-020596-04	PSPC1	55269	NM_001042414	109240549	GGAAGGCUCUUGAUGAAAU
422791	Plate 6	E10	M-003528-02	D-003528-05	PTBP1	5725	NM_175847	28558997	GGCACAAGCUGCACGGGAA
422791	Plate 6	E10	M-003528-02	D-003528-18	PTBP1	5725	NM_175847	28558997	UGACCAAGGACUACGGCAA
422791	Plate 6	E10	M-003528-02	D-003528-19	PTBP1	5725	NM_175847	28558997	UGCAGAUGGCGGACGGCAA
422791	Plate 6	E10	M-003528-02	D-003528-20	PTBP1	5725	NM_175847	28558997	ACGCGGAGAGAACCGAUUA
422791	Plate 6	E11	M-021323-00	D-021323-01	PTBP2	58155	NM_021190	10863996	GAGAGGAUCUGACGAACUA
422791	Plate 6	E11	M-021323-00	D-021323-02	PTBP2	58155	NM_021190	10863996	GAAAGACAGCGCUCUAAUA
422791	Plate 6	E11	M-021323-00	D-021323-03	PTBP2	58155	NM_021190	10863996	UAAGAAACCUGGAUCCAAA
422791	Plate 6	E11	M-021323-00	D-021323-04	PTBP2	58155	NM_021190	10863996	GGAAGCAGCUAUUACUAUG
422791	Plate 6	F02	M-024905-00	D-024905-01	QKI	9444	NM_006775	45827705	GAACAGAGCAGAAAUCAAA
422791	Plate 6	F02	M-024905-00	D-024905-02	QKI	9444	NM_006775	45827705	GCCCGAAGCUGGUUUAAUC
422791	Plate 6	F02	M-024905-00	D-024905-03	QKI	9444	NM_006775	45827705	GGGAGCAUCUAAAUGAAGA
422791	Plate 6	F02	M-024905-00	D-024905-04	QKI	9444	NM_006775	45827705	CCAGCUGGCCCUACCAUAA
422791	Plate 6	F03	M-012474-01	D-012474-01	QPCT	25797	NM_012413	68216098	CGAAAGACUUCAAGCAAUU
422791	Plate 6	F03	M-012474-01	D-012474-02	QPCT	25797	NM_012413	68216098	GGCGGUAUUUCCAGAAUUA
422791	Plate 6	F03	M-012474-01	D-012474-03	QPCT	25797	NM_012413	68216098	CUAUGGGUCUCGACACUUA
422791	Plate 6	F03	M-012474-01	D-012474-17	QPCT	25797	NM_012413	68216098	CAUUGCUGAUAGAGCGAUA
422791	Plate 6	F04	M-005875-01	D-005875-01	QPCTL	54814	NM_017659	92110026	AGAAGCGUCUGCACCGUUU
422791	Plate 6	F04	M-005875-01	D-005875-02	QPCTL	54814	NM_017659	92110026	CAGCGUCUCUGGAGCACUU
422791	Plate 6	F04	M-005875-01	D-005875-03	QPCTL	54814	NM_017659	92110026	CCAGUGGACUUUGGCAAUG
422791	Plate 6	F04	M-005875-01	D-005875-04	QPCTL	54814	NM_017659	92110026	GGAGCUGGAUCCCUUCACA
422791	Plate 6	F05	M-012392-00	D-012392-01	RALY	22913	NM_007367	21396479	UAACGUACCUGUCAAGCUC
422791	Plate 6	F05	M-012392-00	D-012392-02	RALY	22913	NM_007367	21396479	CAAGCAAUGUAACCAACAA
422791	Plate 6	F05	M-012392-00	D-012392-03	RALY	22913	NM_007367	21396479	UCUCGAGUCUUCAUUGGAA
422791	Plate 6	F05	M-012392-00	D-012392-04	RALY	22913	NM_007367	21396479	GAUCAAGUCCAAUAUCGAU
422791	Plate 6	F06	M-015346-01	D-015346-01	RAVER1	125950	NM_133452	123173756	CCACCUGGCUUCAACGAUG
422791	Plate 6	F06	M-015346-01	D-015346-02	RAVER1	125950	NM_133452	123173756	GCAGUAUGCUGGCCGCUCU
422791	Plate 6	F06	M-015346-01	D-015346-03	RAVER1	125950	NM_133452	123173756	GUGACUAUGAGCUCAAAUA
422791	Plate 6	F06	M-015346-01	D-015346-04	RAVER1	125950	NM_133452	123173756	GUAAGGCAAUCGGCUCUUC
422791	Plate 6	F07	M-011375-01	D-011375-02	RBBP7	5931	NM_002893	13259504	CCACUGGUCUCCACAUAAU
422791	Plate 6	F07	M-011375-01	D-011375-03	RBBP7	5931	NM_002893	13259504	GGACACACUGCUAAGAUUU
422791	Plate 6	F07	M-011375-01	D-011375-04	RBBP7	5931	NM_002893	13259504	AAGUAAACCGUGCUCGUUA
422791	Plate 6	F07	M-011375-01	D-011375-17	RBBP7	5931	NM_002893	13259504	UCUUAAACCCAAAGUACGA
422791	Plate 6	F08	M-015074-00	D-015074-01	RBM18	92400	NM_033117	34147454	GCAGGAAGGACACCGAUUA
422791	Plate 6	F08	M-015074-00	D-015074-02	RBM18	92400	NM_033117	34147454	GCAAGGUAAAGCAGUUUGA
422791	Plate 6	F08	M-015074-00	D-015074-03	RBM18	92400	NM_033117	34147454	CCUACUCAGUCUAACCUAA
422791	Plate 6	F08	M-015074-00	D-015074-04	RBM18	92400	NM_033117	34147454	GCGAUGGGCACAUGCUCAA
422791	Plate 6	F09	M-016689-01	D-016689-01	RBM23	55147	NM_001077352	116734697	GCUGGAAGCUCCCUAUAAA
422791	Plate 6	F09	M-016689-01	D-016689-02	RBM23	55147	NM_001077352	116734697	GAUCGGAACUCACGUCGUU
422791	Plate 6	F09	M-016689-01	D-016689-03	RBM23	55147	NM_001077352	116734697	GGGAGUGCCUAUCAUUGUA
422791	Plate 6	F09	M-016689-01	D-016689-04	RBM23	55147	NM_001077352	116734697	GUGAGGAUCGUGUGCAUUA
422791	Plate 6	F10	M-021145-00	D-021145-01	RBM28	55131	NM_018077	8922387	CGAGAAGGCUUGAUUCGUG
422791	Plate 6	F10	M-021145-00	D-021145-02	RBM28	55131	NM_018077	8922387	UAAGGCAUGUCGAGGCUUU
422791	Plate 6	F10	M-021145-00	D-021145-03	RBM28	55131	NM_018077	8922387	GGCCUGACCUUAUUUGUGG
422791	Plate 6	F10	M-021145-00	D-021145-04	RBM28	55131	NM_018077	8922387	GCGAUAGUAUUGAUGAUGG
422791	Plate 6	F11	M-024337-01	D-024337-13	RBM27	54439	NM_018989	168229173	AUUUAAAGACCGUCGGCUA
422791	Plate 6	F11	M-024337-01	D-024337-14	RBM27	54439	NM_018989	168229173	CAGCAUUUCUCAACCGCAA
422791	Plate 6	F11	M-024337-01	D-024337-15	RBM27	54439	NM_018989	168229173	GGAGAGACUAUGACCGGUA
422791	Plate 6	F11	M-024337-01	D-024337-16	RBM27	54439	NM_018989	168229173	CCAAGUUACUGGAGCCGAU
422791	Plate 6	G02	M-021123-01	D-021123-01	RBM19	9904	NM_016196	142371317	GGACAUGGAUUACCUGAAA
422791	Plate 6	G02	M-021123-01	D-021123-02	RBM19	9904	NM_016196	142371317	GGAUGUACUCUGUUUAUUA
422791	Plate 6	G02	M-021123-01	D-021123-17	RBM19	9904	NM_016196	142371317	GGAUGAAGGAGGAGCGUUU
422791	Plate 6	G02	M-021123-01	D-021123-18	RBM19	9904	NM_016196	142371317	CGUGAAGAAUCUCCCGAAU
422791	Plate 6	G03	M-018823-01	D-018823-01	RBM15B	29890	NM_013286	54607123	GAACACAUGGUGAUAGUCA
422791	Plate 6	G03	M-018823-01	D-018823-02	RBM15B	29890	NM_013286	54607123	GCAACCUCUUCAUUGGUAA
422791	Plate 6	G03	M-018823-01	D-018823-03	RBM15B	29890	NM_013286	54607123	GAACGGAGUAGGACCAAGG
422791	Plate 6	G03	M-018823-01	D-018823-04	RBM15B	29890	NM_013286	54607123	GGACAUUGGGCAAGCUAGA
422791	Plate 6	G04	M-031893-01	D-031893-01	RBM12B	389677	NM_203390	118722348	GGACAGAGGUGUUAUUAAG
422791	Plate 6	G04	M-031893-01	D-031893-02	RBM12B	389677	NM_203390	118722348	UAAUACCGCUCUGAGUUUA
422791	Plate 6	G04	M-031893-01	D-031893-03	RBM12B	389677	NM_203390	118722348	GAAGUUCAUUGCACGUUAU
422791	Plate 6	G04	M-031893-01	D-031893-04	RBM12B	389677	NM_203390	118722348	CCGAGAAUCCUUACUUGUU
422791	Plate 6	G05	M-022399-00	D-022399-01	RBM34	23029	NM_015014	38016126	GAGUUGAUCUCGCAUCUGA
422791	Plate 6	G05	M-022399-00	D-022399-02	RBM34	23029	NM_015014	38016126	GUUGGGAAUUUGCCUGUUA
422791	Plate 6	G05	M-022399-00	D-022399-03	RBM34	23029	NM_015014	38016126	GGUCGCCAGUAGCUUAUUU
422791	Plate 6	G05	M-022399-00	D-022399-04	RBM34	23029	NM_015014	38016126	GGAAUCUCCCUUAUAAAGU
422791	Plate 6	G06	M-017352-01	D-017352-01	RBM38	55544	NM_183425	34577104	UGAGAGGGCUUGCAAAGAC
422791	Plate 6	G06	M-017352-01	D-017352-02	RBM38	55544	NM_183425	34577104	GACACCACGUUCACCAAGA
422791	Plate 6	G06	M-017352-01	D-017352-03	RBM38	55544	NM_183425	34577104	ACGCCUCGCUCAGGAAGUA
422791	Plate 6	G06	M-017352-01	D-017352-17	RBM38	55544	NM_183425	34577104	CCGCAAGGCCAACGUGAAC
422791	Plate 6	G07	M-016997-00	D-016997-01	RBM46	166863	NM_144979	34222176	GAACAAAGCUUACUCCAAU
422791	Plate 6	G07	M-016997-00	D-016997-02	RBM46	166863	NM_144979	34222176	GGAAAGUACUCUUGGUGUA
422791	Plate 6	G07	M-016997-00	D-016997-03	RBM46	166863	NM_144979	34222176	GUAUGAAGAUGAGUUAGUU
422791	Plate 6	G07	M-016997-00	D-016997-04	RBM46	166863	NM_144979	34222176	GACAAACUCUGUACUACGU
422791	Plate 6	G08	M-020984-00	D-020984-01	RBM41	55285	NM_018301	38454187	GAAAGGAUCUCGGAGCGUC
422791	Plate 6	G08	M-020984-00	D-020984-02	RBM41	55285	NM_018301	38454187	GGAACCAAACAAGGUAUUA
422791	Plate 6	G08	M-020984-00	D-020984-03	RBM41	55285	NM_018301	38454187	CCUUAAGGCUCUUUAUUAC
422791	Plate 6	G08	M-020984-00	D-020984-04	RBM41	55285	NM_018301	38454187	GAUCUUGUGUCAUUGUUCG
422791	Plate 6	G09	M-032893-00	D-032893-13	RBM44	375316	NM_001080504	122937447	GCACAUUACCACAGGAUAA
422791	Plate 6	G09	M-032893-00	D-032893-14	RBM44	375316	NM_001080504	122937447	GCUCAUAGCAGUACCACAA
422791	Plate 6	G09	M-032893-00	D-032893-15	RBM44	375316	NM_001080504	122937447	GGGAAUAGAAUUAGUUCGA
422791	Plate 6	G09	M-032893-00	D-032893-16	RBM44	375316	NM_001080504	122937447	GAAGAUAAUACGUCCCUAA
422791	Plate 6	G10	M-015436-00	D-015436-01	RBM11	54033	NM_144770	48762928	GGACCCAGCUCAUAUAAAU
422791	Plate 6	G10	M-015436-00	D-015436-02	RBM11	54033	NM_144770	48762928	GCAAACAAGUGAUAGUGAU
422791	Plate 6	G10	M-015436-00	D-015436-03	RBM11	54033	NM_144770	48762928	GCAGCUUCCUUACUAUGAA
422791	Plate 6	G10	M-015436-00	D-015436-04	RBM11	54033	NM_144770	48762928	GCAUGUGUAUAAUCCAGUG
422791	Plate 6	G11	M-028751-01	D-028751-01	RBM33	155435	NM_053043	151301052	GGAGCCAGCCCACGCAUUA
422791	Plate 6	G11	M-028751-01	D-028751-02	RBM33	155435	NM_053043	151301052	ACAGGCAUAUGAUAGAUUU
422791	Plate 6	G11	M-028751-01	D-028751-03	RBM33	155435	NM_053043	151301052	CAACGGAAAGCCAUAGCUA
422791	Plate 6	G11	M-028751-01	D-028751-04	RBM33	155435	NM_053043	151301052	GGGACCCAUUCAGAGUUUA
422792	Plate 7	B07	M-014523-01	D-014523-01	ESRP2	80004	NM_024939	45935392	GCUCAGCGUUGCCAUAAGA
422792	Plate 7	B07	M-014523-01	D-014523-02	ESRP2	80004	NM_024939	45935392	CAACGGACGUGCUUGGCUU
422792	Plate 7	B07	M-014523-01	D-014523-03	ESRP2	80004	NM_024939	45935392	GCACAGGGUUUAGGACUGG
422792	Plate 7	B07	M-014523-01	D-014523-04	ESRP2	80004	NM_024939	45935392	AGGAAUGGGUGUGUUUGUA
422792	Plate 7	B08	M-016961-00	D-016961-01	ELMOD3	84173	NM_032213	34147693	GGUCAGAGCCCAAGAAGAA
422792	Plate 7	B08	M-016961-00	D-016961-02	ELMOD3	84173	NM_032213	34147693	CCACAGAAGCUUAUGAAUG
422792	Plate 7	B08	M-016961-00	D-016961-03	ELMOD3	84173	NM_032213	34147693	AAGAUUGUCUGCUGGAUAU
422792	Plate 7	B08	M-016961-00	D-016961-04	ELMOD3	84173	NM_032213	34147693	ACAAGAGUGUUCUGGCUUU
422792	Plate 7	B09	M-020672-01	D-020672-01	ESRP1	54845	NM_017697	56790296	GGACAGCAUUGCCCUAUUA
422792	Plate 7	B09	M-020672-01	D-020672-02	ESRP1	54845	NM_017697	56790296	GAGAGUGAAUUACAAGUUU
422792	Plate 7	B09	M-020672-01	D-020672-03	ESRP1	54845	NM_017697	56790296	CCACAGAUAUUCGUACUCA
422792	Plate 7	B09	M-020672-01	D-020672-04	ESRP1	54845	NM_017697	56790296	CCCGGUAUAUUGAGGUUUA
422792	Plate 7	B10	M-016718-01	D-016718-01	RBM45	129831	NM_152945	93277069	GUAUGGAGAUAUCGAGUAU
422792	Plate 7	B10	M-016718-01	D-016718-17	RBM45	129831	NM_152945	93277069	GAAGAAGAUCUGCGGGAAA
422792	Plate 7	B10	M-016718-01	D-016718-18	RBM45	129831	NM_152945	93277069	GAAUCUAACAAACGGCAAA
422792	Plate 7	B10	M-016718-01	D-016718-19	RBM45	129831	NM_152945	93277069	GCAAUAUGUUGUUACGUGU
422792	Plate 7	B11	M-014780-01	D-014780-01	RBM48	84060	NM_032120	119120843	GCGGAAGGCAUAUGUAGUA
422792	Plate 7	B11	M-014780-01	D-014780-02	RBM48	84060	NM_032120	119120843	UAAAGACCAUUACGUGACA
422792	Plate 7	B11	M-014780-01	D-014780-04	RBM48	84060	NM_032120	119120843	GCGACACACGGGCCAAAUA
422792	Plate 7	B11	M-014780-01	D-014780-17	RBM48	84060	NM_032120	119120843	AGGAAUUAGUUGAGCGAUU
422792	Plate 7	C02	M-027267-00	D-027267-01	RBM43	375287	NM_198557	38348393	GGACACACAUUGACAUUAU
422792	Plate 7	C02	M-027267-00	D-027267-02	RBM43	375287	NM_198557	38348393	UGAAAGAACGGUUGUAGUU
422792	Plate 7	C02	M-027267-00	D-027267-03	RBM43	375287	NM_198557	38348393	GGGAGUUGCAUAUGUAAUA
422792	Plate 7	C02	M-027267-00	D-027267-04	RBM43	375287	NM_198557	38348393	GAAUGAGGGCGGAGAUGUU
422792	Plate 7	C03	M-014691-00	D-014691-01	PABPC3	5042	NM_030979	45238848	UAGAUGAGAUGAAUGGAAA
422792	Plate 7	C03	M-014691-00	D-014691-02	PABPC3	5042	NM_030979	45238848	CCCAGGUGCUCCUAGAGUA
422792	Plate 7	C03	M-014691-00	D-014691-03	PABPC3	5042	NM_030979	45238848	CAACUACGCGUAUGUGAAC
422792	Plate 7	C03	M-014691-00	D-014691-04	PABPC3	5042	NM_030979	45238848	GCGCACGGUUCCACGGUAU
422792	Plate 7	C04	M-029656-01	D-029656-01	RBM20	282996	XM_291671	113421716	GGAAAUGCCUGGCCUAAAU
422792	Plate 7	C04	M-029656-01	D-029656-02	RBM20	282996	XM_291671	113421716	GAUCAAUGGUGAGAAGUUG
422792	Plate 7	C04	M-029656-01	D-029656-04	RBM20	282996	XM_291671	113421716	CCGCAUAUCUGUAGCAUCU
422792	Plate 7	C04	M-029656-01	D-029656-17	RBM20	282996	XM_291671	113421716	UUGGAAAGGUCACUAAUUA
422792	Plate 7	C05	M-009065-00	D-009065-01	RBM10	8241	NM_005676	23111016	GCAUGGAUCUCCCGAAAUU
422792	Plate 7	C05	M-009065-00	D-009065-02	RBM10	8241	NM_005676	23111016	GGACAUGGCCUCCAAUGAA
422792	Plate 7	C05	M-009065-00	D-009065-03	RBM10	8241	NM_005676	23111016	AGACCGGCCUCUACUAUGA
422792	Plate 7	C05	M-009065-00	D-009065-04	RBM10	8241	NM_005676	23111016	AGAAUGACAUGGAGCAAAU
422792	Plate 7	C06	M-010094-00	D-010094-01	RBM12	10137	NM_006047	33469952	GAACAGCUCCUCCAAAUAU
422792	Plate 7	C06	M-010094-00	D-010094-02	RBM12	10137	NM_006047	33469952	CCAUUUAACUUUCCUGGUA
422792	Plate 7	C06	M-010094-00	D-010094-03	RBM12	10137	NM_006047	33469952	GGAAUGGAUUGGUUAAGUU
422792	Plate 7	C06	M-010094-00	D-010094-04	RBM12	10137	NM_006047	33469952	CCACCUAGCUCAGGAAUGA
422792	Plate 7	C07	M-010854-00	D-010854-01	RBM15	64783	NM_022768	22095383	GGACAGAGGUGAUCGAGAU
422792	Plate 7	C07	M-010854-00	D-010854-02	RBM15	64783	NM_022768	22095383	GAAGAUAGAAGCUGUGUAU
422792	Plate 7	C07	M-010854-00	D-010854-03	RBM15	64783	NM_022768	22095383	GGACACCACCCUUACUAUA
422792	Plate 7	C07	M-010854-00	D-010854-04	RBM15	64783	NM_022768	22095383	GGUGAUAGUUGGGCAUAUA
422792	Plate 7	C08	M-005158-01	D-005158-02	RBM17	84991	NM_032905	40255242	GAACAAGACAGACCGAGAU
422792	Plate 7	C08	M-005158-01	D-005158-03	RBM17	84991	NM_032905	40255242	GACCCUAUGUUUCCUAAUG
422792	Plate 7	C08	M-005158-01	D-005158-04	RBM17	84991	NM_032905	40255242	GCAACUCCUUCCUCGCUAA
422792	Plate 7	C08	M-005158-01	D-005158-17	RBM17	84991	NM_032905	40255242	GCAAAGAGCCAAAGGACGA
422792	Plate 7	C09	M-021186-00	D-021186-01	RBM22	55696	NM_018047	8922327	GUAAAUGGCCGCAGACUGA
422792	Plate 7	C09	M-021186-00	D-021186-02	RBM22	55696	NM_018047	8922327	CAACAAAGAGUACUAUACA
422792	Plate 7	C09	M-021186-00	D-021186-03	RBM22	55696	NM_018047	8922327	UGCCAAACCUGCAGUAAAU
422792	Plate 7	C09	M-021186-00	D-021186-04	RBM22	55696	NM_018047	8922327	CCAUAUAUCCGAAUGACCA
422792	Plate 7	C10	M-021976-01	D-021976-01	RBM25	58517	NM_021239	55741708	GAAAGGAGCUCAGAUCGUA
422792	Plate 7	C10	M-021976-01	D-021976-02	RBM25	58517	NM_021239	55741708	GAAGCUACAUUAGUUGAUU
422792	Plate 7	C10	M-021976-01	D-021976-03	RBM25	58517	NM_021239	55741708	GAUGGAACGUCGAAUUAGA
422792	Plate 7	C10	M-021976-01	D-021976-04	RBM25	58517	NM_021239	55741708	CAGAAAAGGUUGCGUGAUA
422792	Plate 7	C11	M-018969-01	D-018969-01	RBM3	5935	NM_006743	63054838	UGGGAGGGCUCAACUUUAA
422792	Plate 7	C11	M-018969-01	D-018969-02	RBM3	5935	NM_006743	63054838	GGAGUGGCAGGUAUUAUGA
422792	Plate 7	C11	M-018969-01	D-018969-03	RBM3	5935	NM_006743	63054838	GGAGGAAAUUACAGAGACA
422792	Plate 7	C11	M-018969-01	D-018969-04	RBM3	5935	NM_006743	63054838	CAGUCGACCUGGAGGGUAU
422792	Plate 7	D02	M-014744-00	D-014744-01	RBM4B	83759	NM_031492	32306518	GAGCAAAGCUUCAACCAAG
422792	Plate 7	D02	M-014744-00	D-014744-02	RBM4B	83759	NM_031492	32306518	GAUACCGGGUCCGCUCUUA
422792	Plate 7	D02	M-014744-00	D-014744-03	RBM4B	83759	NM_031492	32306518	GAGCACUCGACUACUAUAA
422792	Plate 7	D02	M-014744-00	D-014744-04	RBM4B	83759	NM_031492	32306518	GUCCAAAGAGUGCCCAGUA
422792	Plate 7	D03	M-019588-01	D-019588-01	RBM4	5936	NM_002896	93277121	GAGCAGUGCGUACGCCUUA
422792	Plate 7	D03	M-019588-01	D-019588-02	RBM4	5936	NM_002896	93277121	GCAGCUGCCUCCGUGUAUA
422792	Plate 7	D03	M-019588-01	D-019588-04	RBM4	5936	NM_002896	93277121	GUCCAAAGAGUGUCCGAUA
422792	Plate 7	D03	M-019588-01	D-019588-13	RBM4	5936	NM_002896	93277121	GGGCUGAAAUUCCGAGCUG
422792	Plate 7	D04	M-009220-01	D-009220-02	RBM5	10181	NM_005778	5032030	GAACAAAGAUGCCCUAGUC
422792	Plate 7	D04	M-009220-01	D-009220-04	RBM5	10181	NM_005778	5032030	GACCUAAGUUUGAAGAUUG
422792	Plate 7	D04	M-009220-01	D-009220-05	RBM5	10181	NM_005778	5032030	GAAGCACAGCCUAGCACUA
422792	Plate 7	D04	M-009220-01	D-009220-06	RBM5	10181	NM_005778	5032030	GAACAUAGCUCCGCACACU
422792	Plate 7	D05	M-020144-01	D-020144-01	RBM14	10432	NM_006328	50593004	UAGCCGAGCUCUCUGAUUA
422792	Plate 7	D05	M-020144-01	D-020144-02	RBM14	10432	NM_006328	50593004	CCAGGCAGCUUCAUAUAAU
422792	Plate 7	D05	M-020144-01	D-020144-03	RBM14	10432	NM_006328	50593004	GAGCUGCGCCGUCAUGAAA
422792	Plate 7	D05	M-020144-01	D-020144-04	RBM14	10432	NM_006328	50593004	CUACGACGAUCCCUACAAA
422792	Plate 7	D06	M-019928-01	D-019928-01	RBMY1A1	5940	NM_001007526	56118295	CAACAAGACAUGAUGGUUA
422792	Plate 7	D06	M-019928-01	D-019928-02	RBMY1A1	5940	NM_001007526	56118295	CAUCGAAGUUCCCGAGAAA
422792	Plate 7	D06	M-019928-01	D-019928-03	RBMY1A1	5940	NM_001007526	56118295	GAUGAAAGUUAUUCUAGAG
422792	Plate 7	D06	M-019928-01	D-019928-04	RBMY1A1	5940	NM_001007526	56118295	CGUCGAAGUUCCCGAGAAA
422792	Plate 7	D07	M-009788-01	D-009788-01	RBM24	221662	NM_153020	23308560	GAACCUGGCAUACUUAGGA
422792	Plate 7	D07	M-009788-01	D-009788-03	RBM24	221662	NM_153020	23308560	GAGCUGCAUACGCACAAUA
422792	Plate 7	D07	M-009788-01	D-009788-04	RBM24	221662	NM_153020	23308560	CGGGAUACCUGCCCACUAU
422792	Plate 7	D07	M-009788-01	D-009788-17	RBM24	221662	NM_153020	23308560	GUCUAGAUGUAGCGUAUUA
422792	Plate 7	D08	M-020032-01	D-020032-01	RBM6	10180	NM_005777	5032032	GAAAUCCACCGGAAGAUAA
422792	Plate 7	D08	M-020032-01	D-020032-02	RBM6	10180	NM_005777	5032032	GCAAGAAGGAAAUGUCUAA
422792	Plate 7	D08	M-020032-01	D-020032-04	RBM6	10180	NM_005777	5032032	CAGCAGGCUUAUUCGAUUA
422792	Plate 7	D08	M-020032-01	D-020032-17	RBM6	10180	NM_005777	5032032	CUAUCAUGCUAAAGCGUAU
422792	Plate 7	D09	M-020498-01	D-020498-01	SCAF8	22828	NM_014892	62460632	UAAGAUCGCUUGGGCUUUA
422792	Plate 7	D09	M-020498-01	D-020498-03	SCAF8	22828	NM_014892	62460632	GAAGGAGGCAUGAUUGAUC
422792	Plate 7	D09	M-020498-01	D-020498-04	SCAF8	22828	NM_014892	62460632	GACCUUCAAUAGCGAGUUG
422792	Plate 7	D09	M-020498-01	D-020498-17	SCAF8	22828	NM_014892	62460632	GGAUAUGGCAGCCGGGAUU
422792	Plate 7	D10	M-017936-00	D-017936-01	RBM7	10179	NM_016090	31543547	GAAUCUACUUAAUGGAAUC
422792	Plate 7	D10	M-017936-00	D-017936-02	RBM7	10179	NM_016090	31543547	CCUAGCAGAUAGACAUUAU
422792	Plate 7	D10	M-017936-00	D-017936-03	RBM7	10179	NM_016090	31543547	GACCAUCAUUACAGAGGAA
422792	Plate 7	D10	M-017936-00	D-017936-04	RBM7	10179	NM_016090	31543547	GCGGAUCGCACUCUCUUUG
422792	Plate 7	D11	M-003531-00	D-003531-01	RBM8A	9939	NM_005105	15812217	GGUAUACUCUAGUUGAAUA
422792	Plate 7	D11	M-003531-00	D-003531-02	RBM8A	9939	NM_005105	15812217	GUUGAAGGCUGGAUUCUCU
422792	Plate 7	D11	M-003531-00	D-003531-03	RBM8A	9939	NM_005105	15812217	GGACGAGAGCAUUCACAAA
422792	Plate 7	D11	M-003531-00	D-003531-04	RBM8A	9939	NM_005105	15812217	UGAGGAAGCCACCGAAGAA
422792	Plate 7	E02	M-020616-02	D-020616-01	RBFOX2	23543	NM_014309	133925796	GACAGUAUAUGGUGCAGUC
422792	Plate 7	E02	M-020616-02	D-020616-03	RBFOX2	23543	NM_014309	133925796	CGAGAAUAGUGCUGAUGCA
422792	Plate 7	E02	M-020616-02	D-020616-04	RBFOX2	23543	NM_014309	133925796	AUAUGCAAAUGGUUGGAAA
422792	Plate 7	E02	M-020616-02	D-020616-18	RBFOX2	23543	NM_014309	133925796	GGGAAUGGGAUGCGGGCUU
422792	Plate 7	E03	M-011377-00	D-011377-01	RBMS1	5937	NM_002897	46249390	CCAUAUACCUUUCAACCUA
422792	Plate 7	E03	M-011377-00	D-011377-02	RBMS1	5937	NM_002897	46249390	GAAUGACACUUACUUACGA
422792	Plate 7	E03	M-011377-00	D-011377-03	RBMS1	5937	NM_002897	46249390	GAUGCAACCUCAACCAUAU
422792	Plate 7	E03	M-011377-00	D-011377-04	RBMS1	5937	NM_002897	46249390	ACAAGGAUACUACGUGAUU
422792	Plate 7	E04	M-011691-01	D-011691-01	RBMX	27316	NM_002139	56699408	UAUGGUAACUCACGUAGUG
422792	Plate 7	E04	M-011691-01	D-011691-02	RBMX	27316	NM_002139	56699408	CGAUAGAGAUGGAUAUGGU
422792	Plate 7	E04	M-011691-01	D-011691-03	RBMX	27316	NM_002139	56699408	CAAGUUCUCGUGAUACUAG
422792	Plate 7	E04	M-011691-01	D-011691-04	RBMX	27316	NM_002139	56699408	GUGGAAGUCGAGACAGUUA
422792	Plate 7	E05	M-020763-01	D-020763-01	RBMX2	51634	NM_016024	118600972	GGGCGUAGUUAUAGAAGUA
422792	Plate 7	E05	M-020763-01	D-020763-02	RBMX2	51634	NM_016024	118600972	GAUAAAUCCCAUAGGCAUA
422792	Plate 7	E05	M-020763-01	D-020763-03	RBMX2	51634	NM_016024	118600972	GACCAGAGGAGCACAAUUC
422792	Plate 7	E05	M-020763-01	D-020763-04	RBMX2	51634	NM_016024	118600972	ACAUUAAUCUCGUGCGGGA
422792	Plate 7	E06	M-008654-00	D-008654-01	RBP7	116362	NM_052960	16418454	GGAACUACUUUGUGAAAUU
422792	Plate 7	E06	M-008654-00	D-008654-02	RBP7	116362	NM_052960	16418454	GGUCAAGUGUGCAAACAGA
422792	Plate 7	E06	M-008654-00	D-008654-03	RBP7	116362	NM_052960	16418454	GGCCCUAGGUAUUGACUUU
422792	Plate 7	E06	M-008654-00	D-008654-04	RBP7	116362	NM_052960	16418454	AGAAAGUGAUUGAGCAGAA
422792	Plate 7	E07	M-011761-01	D-011761-01	RDBP	7936	NM_002904	67906819	GCAUAUCUGCUGAUGAUGA
422792	Plate 7	E07	M-011761-01	D-011761-02	RDBP	7936	NM_002904	67906819	GACAAGAGGACCCAGAUUG
422792	Plate 7	E07	M-011761-01	D-011761-03	RDBP	7936	NM_002904	67906819	AGGGAAUACUCUCUAUGUA
422792	Plate 7	E07	M-011761-01	D-011761-04	RDBP	7936	NM_002904	67906819	GAGAAGACAUGACACCCAC
422792	Plate 7	E08	M-021445-02	D-021445-01	REXO1	57455	NM_020695	145199236	GCAAGAACAUCUACCUGAA
422792	Plate 7	E08	M-021445-02	D-021445-02	REXO1	57455	NM_020695	145199236	GGGAUGGCGUCCAAGACUA
422792	Plate 7	E08	M-021445-02	D-021445-03	REXO1	57455	NM_020695	145199236	CGGCAGCCACGGCCUAUUA
422792	Plate 7	E08	M-021445-02	D-021445-04	REXO1	57455	NM_020695	145199236	GGACGAGGAGUGUUAUUAC
422792	Plate 7	E09	M-020245-01	D-020245-02	REXO2	25996	NM_015523	142378028	GAGAAGGACCAGAUUAUUG
422792	Plate 7	E09	M-020245-01	D-020245-03	REXO2	25996	NM_015523	142378028	GUGAAGGAGAGUACAAUUA
422792	Plate 7	E09	M-020245-01	D-020245-04	REXO2	25996	NM_015523	142378028	GAAUAUGAAUUUGCACCAA
422792	Plate 7	E09	M-020245-01	D-020245-17	REXO2	25996	NM_015523	142378028	GGCAGAGCACCUUCGGUUA
422792	Plate 7	E10	M-022292-00	D-022292-01	MEX3B	84206	NM_032246	47894110	GCGCACAACGGAAACAAUA
422792	Plate 7	E10	M-022292-00	D-022292-02	MEX3B	84206	NM_032246	47894110	GAACGUGGAUCGCGCUCGA
422792	Plate 7	E10	M-022292-00	D-022292-03	MEX3B	84206	NM_032246	47894110	ACAAUAACGGCAAUGGGUA
422792	Plate 7	E10	M-022292-00	D-022292-04	MEX3B	84206	NM_032246	47894110	CGGCAAGGUUGUAAAAUCA
422792	Plate 7	E11	M-009782-01	D-009782-01	RNGTT	8732	NM_003800	134142827	CAAAAGAGCUGAAACAGUA
422792	Plate 7	E11	M-009782-01	D-009782-02	RNGTT	8732	NM_003800	134142827	CUAAAGAGCCUAAAGGUUA
422792	Plate 7	E11	M-009782-01	D-009782-03	RNGTT	8732	NM_003800	134142827	GCAGAAGUGUCAUCAAUUC
422792	Plate 7	E11	M-009782-01	D-009782-04	RNGTT	8732	NM_003800	134142827	UGAAAUGGAUGGACUUAUU
422792	Plate 7	F02	M-011965-00	D-011965-01	RBM39	9584	NM_004902	35493837	GAAAGUAUCCAGCUGAUGA
422792	Plate 7	F02	M-011965-00	D-011965-02	RBM39	9584	NM_004902	35493837	GAAGCGAAGUAGAGACAGA
422792	Plate 7	F02	M-011965-00	D-011965-03	RBM39	9584	NM_004902	35493837	AAGAUUGGGUUGCCUCAUA
422792	Plate 7	F02	M-011965-00	D-011965-04	RBM39	9584	NM_004902	35493837	GACAGAAAUUCAAGACGUU
422792	Plate 7	F03	M-012298-01	D-012298-02	RNPS1	10921	NM_006711	18379335	GCAAAGACCGCUCAGAUGA
422792	Plate 7	F03	M-012298-01	D-012298-03	RNPS1	10921	NM_006711	18379335	GACAAAGGAUCACAUCAUG
422792	Plate 7	F03	M-012298-01	D-012298-04	RNPS1	10921	NM_006711	18379335	CAAAGGCUAUGCGUACGUA
422792	Plate 7	F03	M-012298-01	D-012298-05	RNPS1	10921	NM_006711	18379335	GGAAUGUGACAAAGGAUCA
422792	Plate 7	F04	M-019452-01	D-019452-01	PTBP3	9991	NM_005156	75991711	GAUCAUAUCAUUAGGUCUA
422792	Plate 7	F04	M-019452-01	D-019452-02	PTBP3	9991	NM_005156	75991711	CCGUUACUAUGGUGAAUUA
422792	Plate 7	F04	M-019452-01	D-019452-03	PTBP3	9991	NM_005156	75991711	GAUGGCGGAUGCAAAUCAA
422792	Plate 7	F04	M-019452-01	D-019452-04	PTBP3	9991	NM_005156	75991711	UCUUAUAACAGUCGGUUUA
422792	Plate 7	F05	M-019931-00	D-019931-01	AKAP17A	8227	NM_005088	41152096	GUUCAGAGCUCCUGUCGUG
422792	Plate 7	F05	M-019931-00	D-019931-02	AKAP17A	8227	NM_005088	41152096	GCUUACGGCUUGUACCUGA
422792	Plate 7	F05	M-019931-00	D-019931-03	AKAP17A	8227	NM_005088	41152096	GCAAGAAGCCGGACGACAG
422792	Plate 7	F05	M-019931-00	D-019931-04	AKAP17A	8227	NM_005088	41152096	CGACCAAACACCUGAGUGA
422792	Plate 7	F06	M-011143-00	D-011143-01	RPL22	6146	NM_000983	48255919	GAAGUUCACUCUUGAUUGC
422792	Plate 7	F06	M-011143-00	D-011143-02	RPL22	6146	NM_000983	48255919	CGAGGUGCCUUUCUCCAAA
422792	Plate 7	F06	M-011143-00	D-011143-03	RPL22	6146	NM_000983	48255919	UGUAGAAGAUGGAAUCAUG
422792	Plate 7	F06	M-011143-00	D-011143-04	RPL22	6146	NM_000983	48255919	AAGAAUAAUCUACGUGACU
422792	Plate 7	F07	M-012863-01	D-012863-01	RPL23A	6147	NM_000984	78190460	UGAAGAAGCUGUAUGACAU
422792	Plate 7	F07	M-012863-01	D-012863-02	RPL23A	6147	NM_000984	78190460	GCCAACAAGCACCAGAUUA
422792	Plate 7	F07	M-012863-01	D-012863-03	RPL23A	6147	NM_000984	78190460	GAAGAAGAUCCGCACGUCA
422792	Plate 7	F07	M-012863-01	D-012863-04	RPL23A	6147	NM_000984	78190460	CGCCGAAAGCGAAGAAGGA
422792	Plate 7	F08	M-013587-01	D-013587-01	RPL31	6160	NM_000993	153252117	GAAGUGGUAACCCGAGAAU
422792	Plate 7	F08	M-013587-01	D-013587-02	RPL31	6160	NM_000993	153252117	GGAAUGUGCCAUACCGAAU
422792	Plate 7	F08	M-013587-01	D-013587-03	RPL31	6160	NM_000993	153252117	GUGUGCGGCUGUCCAGAAA
422792	Plate 7	F08	M-013587-01	D-013587-04	RPL31	6160	NM_000993	153252117	GGUUACCUAUGUACCUGUU
422792	Plate 7	F09	M-013611-01	D-013611-01	RPL5	6125	NM_000969	71772259	GACAAACAGAGAUAUCAUU
422792	Plate 7	F09	M-013611-01	D-013611-02	RPL5	6125	NM_000969	71772259	GAUGAUAGUUCGUGUGACA
422792	Plate 7	F09	M-013611-01	D-013611-03	RPL5	6125	NM_000969	71772259	GUACAUCGGAAGCACAUCA
422792	Plate 7	F09	M-013611-01	D-013611-04	RPL5	6125	NM_000969	71772259	AAUAAGGCCUACUUUAAGA
422792	Plate 7	F10	M-011136-01	D-011136-01	RPS10	6204	NM_001014	71164876	AGAACCGGAUUGCCAUUUA
422792	Plate 7	F10	M-011136-01	D-011136-02	RPS10	6204	NM_001014	71164876	GAGGCUACGUGAAGGAACA
422792	Plate 7	F10	M-011136-01	D-011136-03	RPS10	6204	NM_001014	71164876	UAAGGAGGGAGUCAUGGUG
422792	Plate 7	F10	M-011136-01	D-011136-04	RPS10	6204	NM_001014	71164876	CGGAUUUGGUCGUGGACGU
422792	Plate 7	F11	M-013569-00	D-013569-01	RPS11	6205	NM_001015	34335149	GAACAUGUCUGUACACCUG
422792	Plate 7	F11	M-013569-00	D-013569-02	RPS11	6205	NM_001015	34335149	GAGACUAUCUGCACUACAU
422792	Plate 7	F11	M-013569-00	D-013569-03	RPS11	6205	NM_001015	34335149	GAUCCUCUCUGGCGUGGUG
422792	Plate 7	F11	M-013569-00	D-013569-04	RPS11	6205	NM_001015	34335149	CCAGAUCGGUGACAUCGUC
422792	Plate 7	G02	M-011149-01	D-011149-01	RPS12	6206	NM_001016	71164877	GUGAUGAGCCUAUGUAUGU
422792	Plate 7	G02	M-011149-01	D-011149-02	RPS12	6206	NM_001016	71164877	GUAAUGGACGUUAAUACUG
422792	Plate 7	G02	M-011149-01	D-011149-03	RPS12	6206	NM_001016	71164877	GCAGUUGUGUAGUAGUUAA
422792	Plate 7	G02	M-011149-01	D-011149-04	RPS12	6206	NM_001016	71164877	GCAAGGAGUCUCAGGCCAA
422792	Plate 7	G03	M-011150-00	D-011150-01	RPS13	6207	NM_001017	14591910	GGAUAAGGAUGCUAAAUUC
422792	Plate 7	G03	M-011150-00	D-011150-02	RPS13	6207	NM_001017	14591910	CUAAGGGACUUGCUCCUGA
422792	Plate 7	G03	M-011150-00	D-011150-03	RPS13	6207	NM_001017	14591910	CCAGUCGGCUUUACCCUAU
422792	Plate 7	G03	M-011150-00	D-011150-04	RPS13	6207	NM_001017	14591910	CCGUUUGGCUCGAUAUUAU
422792	Plate 7	G04	M-013542-01	D-013542-01	RPS15A	6210	NM_001030009	71772414	GCAAACGCCAGGUGCUUAU
422792	Plate 7	G04	M-013542-01	D-013542-02	RPS15A	6210	NM_001030009	71772414	CCAAAGUCAUCGUCCGGUU
422792	Plate 7	G04	M-013542-01	D-013542-03	RPS15A	6210	NM_001030009	71772414	GCGCAUGAAUGUCCUGGCA
422792	Plate 7	G04	M-013542-01	D-013542-04	RPS15A	6210	NM_001030009	71772414	UGAUGAUGAAGCAUGGUUA
422792	Plate 7	G05	M-013627-01	D-013627-01	RPS16	6217	NM_001020	71482588	CCAGAAAUCCUACCGAUAA
422792	Plate 7	G05	M-013627-01	D-013627-02	RPS16	6217	NM_001020	71482588	GCGAUUUGCUGGUGUAGAC
422792	Plate 7	G05	M-013627-01	D-013627-03	RPS16	6217	NM_001020	71482588	GGACGCAAGAAGACAGCGA
422792	Plate 7	G05	M-013627-01	D-013627-04	RPS16	6217	NM_001020	71482588	UGUAAAGGGUGGUGGUCAC
422792	Plate 7	G06	M-011152-01	D-011152-01	RPS17	6218	NM_001021	71772428	UCAGAGAGGCCCAGUAAGA
422792	Plate 7	G06	M-011152-01	D-011152-02	RPS17	6218	NM_001021	71772428	AAGGAGAGACAAUUAUGUU
422792	Plate 7	G06	M-011152-01	D-011152-03	RPS17	6218	NM_001021	71772428	UCACUCAGCCUACAGUUGG
422792	Plate 7	G06	M-011152-01	D-011152-04	RPS17	6218	NM_001021	71772428	AGGAGAUUAUUGAAGUAGA
422792	Plate 7	G07	M-011890-02	D-011890-01	RPS18	6222	NM_022551	14165467	GAACGUGUGAUCACCAUUA
422792	Plate 7	G07	M-011890-02	D-011890-02	RPS18	6222	NM_022551	14165467	CCAAUGGUCUGGACAACAA
422792	Plate 7	G07	M-011890-02	D-011890-04	RPS18	6222	NM_022551	14165467	CCGAAGAUAUGCUCAUGUG
422792	Plate 7	G07	M-011890-02	D-011890-14	RPS18	6222	NM_022551	14165467	GUAAAGGAUGGAAAAUACA
422792	Plate 7	G08	M-003771-00	D-003771-01	RPS19	6223	NM_001022	14591914	CCAGCAGGAGUUCGUCAGA
422792	Plate 7	G08	M-003771-00	D-003771-02	RPS19	6223	NM_001022	14591914	CCGUCAAGCUGGCCAAGCA
422792	Plate 7	G08	M-003771-00	D-003771-03	RPS19	6223	NM_001022	14591914	CCUACGAUGAGAACUGGUU
422792	Plate 7	G08	M-003771-00	D-003771-04	RPS19	6223	NM_001022	14591914	GCCGAGGCUCCAAGAGUGU
422792	Plate 7	G09	M-013629-01	D-013629-01	RPS25	6230	NM_001028	14591916	GCACAGAGCUCAAGUAAUU
422792	Plate 7	G09	M-013629-01	D-013629-02	RPS25	6230	NM_001028	14591916	GAAAGUCGGCCAAGAAAGA
422792	Plate 7	G09	M-013629-01	D-013629-13	RPS25	6230	NM_001028	14591916	GGGACAAGCUCAAUAACUU
422792	Plate 7	G09	M-013629-01	D-013629-14	RPS25	6230	NM_001028	14591916	GGUGAAGAUGCAUGAAUAG
422792	Plate 7	G10	M-011157-01	D-011157-01	RPS29	6235	NM_001032	71772593	GGUCUGAUCCGGAAAUAUG
422792	Plate 7	G10	M-011157-01	D-011157-02	RPS29	6235	NM_001032	71772593	GGUUCUCGCUCUUGUCGUG
422792	Plate 7	G10	M-011157-01	D-011157-03	RPS29	6235	NM_001032	71772593	CAAUAUGUGCCGCCAGUGU
422792	Plate 7	G10	M-011157-01	D-011157-04	RPS29	6235	NM_001032	71772593	ACGCGAAGGAUAUCGGUUU
422792	Plate 7	G11	M-013607-01	D-013607-01	RPS3	6188	NM_001005	70609887	GCGGAGACCCUGUUAACUA
422792	Plate 7	G11	M-013607-01	D-013607-02	RPS3	6188	NM_001005	70609887	CAGAAGAGGUUUGGCUUUC
422792	Plate 7	G11	M-013607-01	D-013607-03	RPS3	6188	NM_001005	70609887	CCAAGAAGAGGAAGUUUGU
422792	Plate 7	G11	M-013607-01	D-013607-04	RPS3	6188	NM_001005	70609887	GGGCUAAAUCCAUGAAGUU
422795	Plate 8	B07	M-013603-01	D-013603-01	RPS3A	6189	NM_001006	70609888	CAUGAUGUCUUCGUUAGAA
422795	Plate 8	B07	M-013603-01	D-013603-02	RPS3A	6189	NM_001006	70609888	GGUCGUGUGUUUGAAGUGA
422795	Plate 8	B07	M-013603-01	D-013603-03	RPS3A	6189	NM_001006	70609888	UGAACGAGCUGAUGGAUAU
422795	Plate 8	B07	M-013603-01	D-013603-04	RPS3A	6189	NM_001006	70609888	GAACAAGCGCCUUACGAAA
422795	Plate 8	B08	M-011138-01	D-011138-01	RPS4X	6191	NM_001007	156071482	GAACUGAUAUAACCUACCC
422795	Plate 8	B08	M-011138-01	D-011138-02	RPS4X	6191	NM_001007	156071482	CAAGAUUACUGAUUUCAUC
422795	Plate 8	B08	M-011138-01	D-011138-03	RPS4X	6191	NM_001007	156071482	CAAACAGAGCAGUGGGUGA
422795	Plate 8	B08	M-011138-01	D-011138-04	RPS4X	6191	NM_001007	156071482	CCACUCGACUUUCCAACAU
422795	Plate 8	B09	M-013158-01	D-013158-01	RPS4Y1	6192	NM_001008	71164879	AGAUAUGUAUGCAACGUUU
422795	Plate 8	B09	M-013158-01	D-013158-02	RPS4Y1	6192	NM_001008	71164879	AUAAGAGGCUGGCCACCAA
422795	Plate 8	B09	M-013158-01	D-013158-03	RPS4Y1	6192	NM_001008	71164879	CGAGAAGACAGGUGAACAU
422795	Plate 8	B09	M-013158-01	D-013158-17	RPS4Y1	6192	NM_001008	71164879	GCAAGGUUCGAGUGGAUGU
422795	Plate 8	B10	M-010498-02	D-010498-02	RPS5	6193	NM_001009	71164878	ACAUUUCCCUGCAGGAUUA
422795	Plate 8	B10	M-010498-02	D-010498-03	RPS5	6193	NM_001009	71164878	CCGCCAAACGCUUCCGCAA
422795	Plate 8	B10	M-010498-02	D-010498-04	RPS5	6193	NM_001009	71164878	GCACCGAUGAUGUGCAGAU
422795	Plate 8	B10	M-010498-02	D-010498-05	RPS5	6193	NM_001009	71164878	GAACUCCUAUGCCAUUAAG
422795	Plate 8	B11	M-013700-01	D-013700-01	RPS7	6201	NM_001011	71164880	GAGAUGAACUCGGACCUCA
422795	Plate 8	B11	M-013700-01	D-013700-02	RPS7	6201	NM_001011	71164880	GGGCAAGGAUGUUAAUUUU
422795	Plate 8	B11	M-013700-01	D-013700-03	RPS7	6201	NM_001011	71164880	CUAAGGAAAUUGAAGUUGG
422795	Plate 8	B11	M-013700-01	D-013700-04	RPS7	6201	NM_001011	71164880	GCCGUACUCUGACAGCUGU
422795	Plate 8	C02	M-011140-01	D-011140-01	RPS8	6202	NM_001012	4506742	AAACAAGGAUCAUCGAUGU
422795	Plate 8	C02	M-011140-01	D-011140-03	RPS8	6202	NM_001012	4506742	CUACAAUGCAUCUAAUAAC
422795	Plate 8	C02	M-011140-01	D-011140-04	RPS8	6202	NM_001012	4506742	AGAAUUGCAUCGUGCUCAU
422795	Plate 8	C02	M-011140-01	D-011140-13	RPS8	6202	NM_001012	4506742	UGAGGUUGGACGUGGGGAA
422795	Plate 8	C03	M-011131-01	D-011131-01	RPS9	6203	NM_001013	71164881	GAACAUCCCGUCCUUCAUU
422795	Plate 8	C03	M-011131-01	D-011131-02	RPS9	6203	NM_001013	71164881	GCGGAGACCCUUCGAGAAA
422795	Plate 8	C03	M-011131-01	D-011131-03	RPS9	6203	NM_001013	71164881	GAAGCUGAUCGGCGAGUAU
422795	Plate 8	C03	M-011131-01	D-011131-04	RPS9	6203	NM_001013	71164881	GGCAAGAUGAAGCUGGAUU
422795	Plate 8	C04	M-008977-01	D-008977-01	RUVBL1	8607	NM_003707	4506752	GCAGAAAGAGCGAGUAGAA
422795	Plate 8	C04	M-008977-01	D-008977-04	RUVBL1	8607	NM_003707	4506752	CAAAGGAACCAAACAGUUG
422795	Plate 8	C04	M-008977-01	D-008977-17	RUVBL1	8607	NM_003707	4506752	GCCAUUGGGCUGCGAAUAA
422795	Plate 8	C04	M-008977-01	D-008977-18	RUVBL1	8607	NM_003707	4506752	AGAGGCAUGUGGCGUCAUA
422795	Plate 8	C05	M-012299-00	D-012299-01	RUVBL2	10856	NM_006666	5730022	UAACAAGGAUUGAGCGAAU
422795	Plate 8	C05	M-012299-00	D-012299-02	RUVBL2	10856	NM_006666	5730022	CGCAGUACAUGAAGGAGUA
422795	Plate 8	C05	M-012299-00	D-012299-03	RUVBL2	10856	NM_006666	5730022	UCAACGAACUCAAAGGCGA
422795	Plate 8	C05	M-012299-00	D-012299-04	RUVBL2	10856	NM_006666	5730022	ACGCAAGGGUACAGAAGUG
422795	Plate 8	C06	M-012758-00	D-012758-01	SNRNP27	11017	NM_006857	24307918	GCAAAGAACGGCAGAUUAC
422795	Plate 8	C06	M-012758-00	D-012758-02	SNRNP27	11017	NM_006857	24307918	CCAUAAAUGUCUCUCAGAA
422795	Plate 8	C06	M-012758-00	D-012758-03	SNRNP27	11017	NM_006857	24307918	GGAUUUGCCUCCUUUGACU
422795	Plate 8	C06	M-012758-00	D-012758-04	SNRNP27	11017	NM_006857	24307918	CCACAAAAGGUAAGAAGGU
422795	Plate 8	C07	M-011770-02	D-011770-02	S100A8	6279	NM_002964	21614543	CCACAAGUACUCCCUGAUA
422795	Plate 8	C07	M-011770-02	D-011770-03	S100A8	6279	NM_002964	21614543	GAAUUUCCAUGCCGUCUAC
422795	Plate 8	C07	M-011770-02	D-011770-04	S100A8	6279	NM_002964	21614543	CCGAGUGUCCUCAGUAUAU
422795	Plate 8	C07	M-011770-02	D-011770-18	S100A8	6279	NM_002964	21614543	ACUCUAUCAUCGACGUCUA
422795	Plate 8	C08	M-011384-02	D-011384-01	S100A9	6280	NM_002965	114520589	GGUCAUAGAACACAUCAUG
422795	Plate 8	C08	M-011384-02	D-011384-02	S100A9	6280	NM_002965	114520589	GCAGCUGGAACGCAACAUA
422795	Plate 8	C08	M-011384-02	D-011384-04	S100A9	6280	NM_002965	114520589	ACACAAAUGCAGACAAGCA
422795	Plate 8	C08	M-011384-02	D-011384-18	S100A9	6280	NM_002965	114520589	GCGAAAAGAUCUGCAAAAU
422795	Plate 8	C09	M-005150-00	D-005150-01	SAFB	6294	NM_002967	21264342	GGACCAAGAUGAUCAGAAA
422795	Plate 8	C09	M-005150-00	D-005150-02	SAFB	6294	NM_002967	21264342	GGAAGAGGGUGAUUUAGAU
422795	Plate 8	C09	M-005150-00	D-005150-03	SAFB	6294	NM_002967	21264342	GGACUGUAGUAAUGGAUAA
422795	Plate 8	C09	M-005150-00	D-005150-04	SAFB	6294	NM_002967	21264342	UCAAAGAGGUCUAGCAAAG
422795	Plate 8	C10	M-020373-00	D-020373-01	SAFB2	9667	NM_014649	7661935	CAAGAGAUGUGUUAAAGGA
422795	Plate 8	C10	M-020373-00	D-020373-02	SAFB2	9667	NM_014649	7661935	CAAAGUAACUCCGGACAUU
422795	Plate 8	C10	M-020373-00	D-020373-03	SAFB2	9667	NM_014649	7661935	GGACGGUCGUGAUGGAUAA
422795	Plate 8	C10	M-020373-00	D-020373-04	SAFB2	9667	NM_014649	7661935	AAACUGAAGUGGCGAAUAG
422795	Plate 8	C11	M-017283-01	D-017283-01	SART1	9092	NM_005146	119393884	CCGAAUACCUCACGCCUGA
422795	Plate 8	C11	M-017283-01	D-017283-02	SART1	9092	NM_005146	119393884	GCAAGAGCAUGAACGCGAA
422795	Plate 8	C11	M-017283-01	D-017283-03	SART1	9092	NM_005146	119393884	GCUACAAACCCGACGUUAA
422795	Plate 8	C11	M-017283-01	D-017283-04	SART1	9092	NM_005146	119393884	GAACCGAUCGUGAAUAGGG
422795	Plate 8	D02	M-013447-01	D-013447-01	SART3	9733	NM_014706	119393885	GUACAUAACCGCGCUAUUA
422795	Plate 8	D02	M-013447-01	D-013447-02	SART3	9733	NM_014706	119393885	GAAAUGUGCUGCCGUAGAU
422795	Plate 8	D02	M-013447-01	D-013447-03	SART3	9733	NM_014706	119393885	CCGAUUAGCUCGUGUCAAU
422795	Plate 8	D02	M-013447-01	D-013447-04	SART3	9733	NM_014706	119393885	GUACCUAGAUCGACAACUG
422795	Plate 8	D03	M-020024-01	D-020024-01	CWC27	10283	NM_005869	64276485	GCAGAUGAACUUAACAAUA
422795	Plate 8	D03	M-020024-01	D-020024-02	CWC27	10283	NM_005869	64276485	GUACUUCAGUUUGAGGAUA
422795	Plate 8	D03	M-020024-01	D-020024-03	CWC27	10283	NM_005869	64276485	UAUAACAUGUUGCGACUGU
422795	Plate 8	D03	M-020024-01	D-020024-04	CWC27	10283	NM_005869	64276485	CGAGUUAGUCAGAGCAUGA
422795	Plate 8	D04	M-012662-00	D-012662-01	SF1	7536	NM_004630	42544129	GAACCAAGACACAAUGGAA
422795	Plate 8	D04	M-012662-00	D-012662-02	SF1	7536	NM_004630	42544129	CAAGUAAGAAGCGGAAGAG
422795	Plate 8	D04	M-012662-00	D-012662-03	SF1	7536	NM_004630	42544129	UGGACUUACUCGAGAACAA
422795	Plate 8	D04	M-012662-00	D-012662-04	SF1	7536	NM_004630	42544129	ACGCCACGCCGUUGGACUU
422795	Plate 8	D05	M-016051-01	D-016051-01	SF3A1	10291	NM_001005409	53831994	GUAAGAAGAUCGGUGAGGA
422795	Plate 8	D05	M-016051-01	D-016051-02	SF3A1	10291	NM_001005409	53831994	CAUCUUCGGUGUAGAGGAA
422795	Plate 8	D05	M-016051-01	D-016051-03	SF3A1	10291	NM_001005409	53831994	CAGAUCGACUGGCAUGAUU
422795	Plate 8	D05	M-016051-01	D-016051-04	SF3A1	10291	NM_001005409	53831994	GAACACAUGCGCAUUGGAC
422795	Plate 8	D06	M-018282-01	D-018282-01	SF3A2	8175	NM_007165	54112114	GCAGAGAGAUCGACAAGGC
422795	Plate 8	D06	M-018282-01	D-018282-02	SF3A2	8175	NM_007165	54112114	CACCUGGGCUCCUAUGAAU
422795	Plate 8	D06	M-018282-01	D-018282-03	SF3A2	8175	NM_007165	54112114	CAACAAGGACCCGUACUUC
422795	Plate 8	D06	M-018282-01	D-018282-04	SF3A2	8175	NM_007165	54112114	CCACGUCACCGCUUCAUGU
422795	Plate 8	D07	M-019808-01	D-019808-02	SF3A3	10946	NM_006802	54112115	GCAAACCUAUUCCCUACUG
422795	Plate 8	D07	M-019808-01	D-019808-03	SF3A3	10946	NM_006802	54112115	CGUCAUGGCUAAAGAGAUG
422795	Plate 8	D07	M-019808-01	D-019808-04	SF3A3	10946	NM_006802	54112115	UGAUAAGGAUGGAUUACGA
422795	Plate 8	D07	M-019808-01	D-019808-17	SF3A3	10946	NM_006802	54112115	GGACAGGAGAAGAGCGAGA
422795	Plate 8	D08	M-020061-02	D-020061-05	SF3B1	23451	NM_001005526	54112118	AGGCGGACCAUGAUAAUUU
422795	Plate 8	D08	M-020061-02	D-020061-06	SF3B1	23451	NM_001005526	54112118	GGAGUGGGCCUCGAUUCUA
422795	Plate 8	D08	M-020061-02	D-020061-07	SF3B1	23451	NM_001005526	54112118	CGAGUUUGCUUGGUCAGAA
422795	Plate 8	D08	M-020061-02	D-020061-08	SF3B1	23451	NM_001005526	54112118	GGAUACGUGACAUCAAUUG
422795	Plate 8	D09	M-020260-01	D-020260-01	SF3B14	51639	NM_016047	54607092	GAACACACCUGAAACUAGA
422795	Plate 8	D09	M-020260-01	D-020260-02	SF3B14	51639	NM_016047	54607092	UGAAGUAAAUCGGAUAUUG
422795	Plate 8	D09	M-020260-01	D-020260-04	SF3B14	51639	NM_016047	54607092	GAACAGCUUAUGUGGUCUA
422795	Plate 8	D09	M-020260-01	D-020260-17	SF3B14	51639	NM_016047	54607092	GUGAUCACCUAUCGGGAUU
422795	Plate 8	D10	M-026599-03	D-026599-01	SF3B2	10992	NM_006842	55749530	GAGAGAAAGUUCGGCCUAA
422795	Plate 8	D10	M-026599-03	D-026599-03	SF3B2	10992	NM_006842	55749530	UGACAUCGACUACCAGAAA
422795	Plate 8	D10	M-026599-03	D-026599-04	SF3B2	10992	NM_006842	55749530	GGACAAAGCCGCUCCACCU
422795	Plate 8	D10	M-026599-03	D-026599-18	SF3B2	10992	NM_006842	55749530	AAGCGUAGGAACCGAAAGA
422795	Plate 8	D11	M-020085-01	D-020085-01	SF3B3	23450	NM_012426	54112120	GGACAUAGGGUAAUUGUAU
422795	Plate 8	D11	M-020085-01	D-020085-02	SF3B3	23450	NM_012426	54112120	GAUAUCCGCUGUCCAAUUC
422795	Plate 8	D11	M-020085-01	D-020085-03	SF3B3	23450	NM_012426	54112120	UAGCUGAUCUGGCCAAUGA
422795	Plate 8	D11	M-020085-01	D-020085-04	SF3B3	23450	NM_012426	54112120	GCCAAGGACCUGAUACUAA
422795	Plate 8	E02	M-017190-00	D-017190-01	SF3B4	10262	NM_005850	23111059	GAGAAGUUGCUUUAUGAUA
422795	Plate 8	E02	M-017190-00	D-017190-02	SF3B4	10262	NM_005850	23111059	GAACAAAGCAUCAGCUCAC
422795	Plate 8	E02	M-017190-00	D-017190-03	SF3B4	10262	NM_005850	23111059	UGAUCAAACUCUAUGGGAA
422795	Plate 8	E02	M-017190-00	D-017190-04	SF3B4	10262	NM_005850	23111059	UAACCGUCCUAUCACCGUA
422795	Plate 8	E03	M-014706-00	D-014706-01	SF3B5	83443	NM_031287	42740890	GCUCCUACAUGGGCCACUU
422795	Plate 8	E03	M-014706-00	D-014706-02	SF3B5	83443	NM_031287	42740890	UCAACUACUUCGCCAUUGC
422795	Plate 8	E03	M-014706-00	D-014706-03	SF3B5	83443	NM_031287	42740890	CCAAGUACAUCGGCACGGG
422795	Plate 8	E03	M-014706-00	D-014706-04	SF3B5	83443	NM_031287	42740890	GAAUGAGAGCAAAGCGCGA
422795	Plate 8	E04	M-017511-00	D-017511-01	SUGP1	57794	NM_172231	33469963	GCAAGCACUUCAUCGGAGA
422795	Plate 8	E04	M-017511-00	D-017511-02	SUGP1	57794	NM_172231	33469963	GCACAGAAGUCGCAGGCAG
422795	Plate 8	E04	M-017511-00	D-017511-03	SUGP1	57794	NM_172231	33469963	GGGCCGAGCAGCUGACAAA
422795	Plate 8	E04	M-017511-00	D-017511-04	SUGP1	57794	NM_172231	33469963	CGAUAAGAAUAGCAGGGAA
422795	Plate 8	E05	M-017511-00	D-017511-01	SUGP1	57794	NM_172231	33469963	GCAAGCACUUCAUCGGAGA
422795	Plate 8	E05	M-017511-00	D-017511-02	SUGP1	57794	NM_172231	33469963	GCACAGAAGUCGCAGGCAG
422795	Plate 8	E05	M-017511-00	D-017511-03	SUGP1	57794	NM_172231	33469963	GGGCCGAGCAGCUGACAAA
422795	Plate 8	E05	M-017511-00	D-017511-04	SUGP1	57794	NM_172231	33469963	CGAUAAGAAUAGCAGGGAA
422795	Plate 8	E06	M-006455-02	D-006455-01	SFPQ	6421	NM_005066	4826997	GAAGAAGCCUUUAGCCAAU
422795	Plate 8	E06	M-006455-02	D-006455-02	SFPQ	6421	NM_005066	4826997	GGCAAAGGAUUCGGAUUUA
422795	Plate 8	E06	M-006455-02	D-006455-03	SFPQ	6421	NM_005066	4826997	GAACAAAUGAGGCGCCAAA
422795	Plate 8	E06	M-006455-02	D-006455-18	SFPQ	6421	NM_005066	4826997	GGGAAAGAGACAUGCGAAU
422795	Plate 8	E07	M-018672-01	D-018672-01	SRSF1	6426	NM_006924	118582263	GAAAGAAGAUAUGACCUAU
422795	Plate 8	E07	M-018672-01	D-018672-02	SRSF1	6426	NM_006924	118582263	UAACUUACCUCCAGACAUC
422795	Plate 8	E07	M-018672-01	D-018672-03	SRSF1	6426	NM_006924	118582263	UGAAGCAGGUGAUGUAUGU
422795	Plate 8	E07	M-018672-01	D-018672-04	SRSF1	6426	NM_006924	118582263	CGACGGCUAUGAUUACGAU
422795	Plate 8	E08	M-007278-00	D-007278-01	TRA2B	6434	NM_004593	4759097	GGGCAAAUCCUGAUCCUAA
422795	Plate 8	E08	M-007278-00	D-007278-02	TRA2B	6434	NM_004593	4759097	GGAUUUGCCUUUGUAUAUU
422795	Plate 8	E08	M-007278-00	D-007278-03	TRA2B	6434	NM_004593	4759097	UAAAGAACGUGCCAAUGGA
422795	Plate 8	E08	M-007278-00	D-007278-04	TRA2B	6434	NM_004593	4759097	GGACUACUAUAGCAGAUCA
422795	Plate 8	E09	M-011929-02	D-011929-01	SRSF11	9295	NM_004768	23111060	GAGCAAACUUGAACUCUCA
422795	Plate 8	E09	M-011929-02	D-011929-02	SRSF11	9295	NM_004768	23111060	GAAAUCGGAUACCUCUAGU
422795	Plate 8	E09	M-011929-02	D-011929-03	SRSF11	9295	NM_004768	23111060	AGACGGCGGUCACAUUCUA
422795	Plate 8	E09	M-011929-02	D-011929-18	SRSF11	9295	NM_004768	23111060	GAUGAAAGAGAACGAUCAA
422795	Plate 8	E10	M-016865-01	D-016865-01	SREK1	140890	NM_001077199	116089324	GAACAGUACUUCACUUAAA
422795	Plate 8	E10	M-016865-01	D-016865-03	SREK1	140890	NM_001077199	116089324	GAAGUGAAGUUUGUGCGGA
422795	Plate 8	E10	M-016865-01	D-016865-04	SREK1	140890	NM_001077199	116089324	UCGCGAAGAUCUCGUAGUU
422795	Plate 8	E10	M-016865-01	D-016865-17	SREK1	140890	NM_001077199	116089324	CAUAAUAGAUCACGUUCAA
422795	Plate 8	E11	M-032208-01	D-032208-01	SUGP2	10147	NM_014884	142365464	GACCAGAGAUCGAACAAUU
422795	Plate 8	E11	M-032208-01	D-032208-04	SUGP2	10147	NM_014884	142365464	GUAGCUCACUCUAGAGAUG
422795	Plate 8	E11	M-032208-01	D-032208-17	SUGP2	10147	NM_014884	142365464	UGGUGAGGCUGUAAGCGAA
422795	Plate 8	E11	M-032208-01	D-032208-18	SUGP2	10147	NM_014884	142365464	AUAGAAAACAGCACCGAUA
422795	Plate 8	F02	M-019710-01	D-019710-01	CLASRP	11129	NM_007056	133922599	CAACAUGAUUGACCGAUUC
422795	Plate 8	F02	M-019710-01	D-019710-02	CLASRP	11129	NM_007056	133922599	UGAGAGCCCUGUUAAUAUG
422795	Plate 8	F02	M-019710-01	D-019710-03	CLASRP	11129	NM_007056	133922599	AAACAGGCCACGACUUAUG
422795	Plate 8	F02	M-019710-01	D-019710-04	CLASRP	11129	NM_007056	133922599	UAACUACGAGCGCUACAGA
422795	Plate 8	F03	M-019711-00	D-019711-01	SRSF2	6427	NM_003016	4506898	GCACGAAGGUCCAAGUCCA
422795	Plate 8	F03	M-019711-00	D-019711-02	SRSF2	6427	NM_003016	4506898	CCAGUGUCCAAGAGGGAAU
422795	Plate 8	F03	M-019711-00	D-019711-03	SRSF2	6427	NM_003016	4506898	CUCCCGAUGUGGAGGGUAU
422795	Plate 8	F03	M-019711-00	D-019711-04	SRSF2	6427	NM_003016	4506898	GCGAGCUGCGGGUGCAAAU
422795	Plate 8	F04	M-019711-00	D-019711-01	SRSF2	6427	NM_003016	4506898	GCACGAAGGUCCAAGUCCA
422795	Plate 8	F04	M-019711-00	D-019711-02	SRSF2	6427	NM_003016	4506898	CCAGUGUCCAAGAGGGAAU
422795	Plate 8	F04	M-019711-00	D-019711-03	SRSF2	6427	NM_003016	4506898	CUCCCGAUGUGGAGGGUAU
422795	Plate 8	F04	M-019711-00	D-019711-04	SRSF2	6427	NM_003016	4506898	GCGAGCUGCGGGUGCAAAU
422795	Plate 8	F05	M-019838-01	D-019838-01	SCAF11	9169	NM_004719	117676383	GGACAGGAUUCUAGCCUAA
422795	Plate 8	F05	M-019838-01	D-019838-02	SCAF11	9169	NM_004719	117676383	GAACAGCAAUCCUAUAAGC
422795	Plate 8	F05	M-019838-01	D-019838-03	SCAF11	9169	NM_004719	117676383	CAGGAGUUCUCAUUUGAUA
422795	Plate 8	F05	M-019838-01	D-019838-04	SCAF11	9169	NM_004719	117676383	GCUAAUUGCUUGAAAAGUU
422795	Plate 8	F06	M-030081-00	D-030081-01	SRSF3	6428	NM_003017	31377552	GAGUGGAACUGUCGAAUGG
422795	Plate 8	F06	M-030081-00	D-030081-02	SRSF3	6428	NM_003017	31377552	GGACUGUAAGGUUUAUGUA
422795	Plate 8	F06	M-030081-00	D-030081-03	SRSF3	6428	NM_003017	31377552	CGAAGUGUGUGGGUUGCUA
422795	Plate 8	F06	M-030081-00	D-030081-04	SRSF3	6428	NM_003017	31377552	CGAGAUGAUUAUCGUAGGA
422795	Plate 8	F07	M-005151-00	D-005151-01	SRSF4	6429	NM_005626	34147660	GGCAAGACCUAAAGGAUUA
422795	Plate 8	F07	M-005151-00	D-005151-02	SRSF4	6429	NM_005626	34147660	GAAGUGGCCGAGAUAAAUA
422795	Plate 8	F07	M-005151-00	D-005151-03	SRSF4	6429	NM_005626	34147660	GAAUCACGCUCCAGAUCAA
422795	Plate 8	F07	M-005151-00	D-005151-04	SRSF4	6429	NM_005626	34147660	GCAAAGACCAAGCUGAAGA
422795	Plate 8	F08	M-007279-00	D-007279-01	SRSF5	6430	NM_006925	5902077	CAAGGGAUAUGGACGGAUA
422795	Plate 8	F08	M-007279-00	D-007279-02	SRSF5	6430	NM_006925	5902077	GUGAAAGGGUUACUAUUGA
422795	Plate 8	F08	M-007279-00	D-007279-03	SRSF5	6430	NM_006925	5902077	UCGCAGACCUCGAAAUGAU
422795	Plate 8	F08	M-007279-00	D-007279-04	SRSF5	6430	NM_006925	5902077	GUAUUCAUCGGGAGACUAA
422795	Plate 8	F09	M-016067-01	D-016067-01	SRSF6	6431	NM_006275	38158029	GCAGAAAUAUUAGGCUUAU
422795	Plate 8	F09	M-016067-01	D-016067-03	SRSF6	6431	NM_006275	38158029	GCGACAAGCAGGUGAAGUA
422795	Plate 8	F09	M-016067-01	D-016067-04	SRSF6	6431	NM_006275	38158029	CGUACAGAAUACAGGCUUA
422795	Plate 8	F09	M-016067-01	D-016067-17	SRSF6	6431	NM_006275	38158029	GGAUACAGCAGUCGGAGAA
422795	Plate 8	F10	M-015909-01	D-015909-01	SRSF7	6432	NM_001031684	72534659	AAAGGGACAUUAUGCUUAU
422795	Plate 8	F10	M-015909-01	D-015909-02	SRSF7	6432	NM_001031684	72534659	GAGGAGAAACCAAGGUGUA
422795	Plate 8	F10	M-015909-01	D-015909-03	SRSF7	6432	NM_001031684	72534659	CGACGUCCCUUUGAUCCAA
422795	Plate 8	F10	M-015909-01	D-015909-04	SRSF7	6432	NM_001031684	72534659	CAGUUAUUAUGGUCCUUUA
422795	Plate 8	F11	M-019529-00	D-019529-01	SRSF9	8683	NM_003769	38016912	GAAUGGGCCUCCUACAAGA
422795	Plate 8	F11	M-019529-00	D-019529-02	SRSF9	8683	NM_003769	38016912	GGAAGAAAUGGUUAUGAUU
422795	Plate 8	F11	M-019529-00	D-019529-03	SRSF9	8683	NM_003769	38016912	GAGAGAAGCACCAGCUAUG
422795	Plate 8	F11	M-019529-00	D-019529-04	SRSF9	8683	NM_003769	38016912	GGAAUAUGCCCUGCGUAAA
422795	Plate 8	G02	M-012505-00	D-012505-01	PUF60	22827	NM_014281	17978510	GAGCGUGUUUGAGGCCUUU
422795	Plate 8	G02	M-012505-00	D-012505-02	PUF60	22827	NM_014281	17978510	GAGGAGCUGUUUCCCGAGU
422795	Plate 8	G02	M-012505-00	D-012505-03	PUF60	22827	NM_014281	17978510	GCAAGCAGGAGUCUACAGU
422795	Plate 8	G02	M-012505-00	D-012505-04	PUF60	22827	NM_014281	17978510	GGUGGCAGCGGGAGACAAA
422795	Plate 8	G03	M-013435-01	D-013435-01	SKIV2L	6499	NM_006929	67782310	UCACUGAGCUCAUGUUUGA
422795	Plate 8	G03	M-013435-01	D-013435-02	SKIV2L	6499	NM_006929	67782310	UAACAGAUCUGAACACACG
422795	Plate 8	G03	M-013435-01	D-013435-03	SKIV2L	6499	NM_006929	67782310	GAUACUGGGUUACAAAGAG
422795	Plate 8	G03	M-013435-01	D-013435-04	SKIV2L	6499	NM_006929	67782310	GACAGCGGCUACCUUGCUA
422795	Plate 8	G04	M-031902-01	D-031902-01	SKIV2L2	23517	NM_015360	141802656	UAAGAGAGAUGUAGAUUUC
422795	Plate 8	G04	M-031902-01	D-031902-02	SKIV2L2	23517	NM_015360	141802656	GAGGAUUAUUUACCACUUA
422795	Plate 8	G04	M-031902-01	D-031902-03	SKIV2L2	23517	NM_015360	141802656	GAGAGAAGUUGCUUGGGUU
422795	Plate 8	G04	M-031902-01	D-031902-04	SKIV2L2	23517	NM_015360	141802656	UAUUAGACCCUAUUGAUGA
422795	Plate 8	G05	M-016897-00	D-016897-01	KHDRBS2	202559	NM_152688	22749380	GGAACAACUACGUGAAUUA
422795	Plate 8	G05	M-016897-00	D-016897-02	KHDRBS2	202559	NM_152688	22749380	GAAGCUUAUUCACGUAUGA
422795	Plate 8	G05	M-016897-00	D-016897-03	KHDRBS2	202559	NM_152688	22749380	GGUCGUGGCAGAGGUAUUA
422795	Plate 8	G05	M-016897-00	D-016897-04	KHDRBS2	202559	NM_152688	22749380	GUGCAUGCGUCGCGCCUUU
422795	Plate 8	G06	M-017191-01	D-017191-01	SLU7	10569	NM_006425	119393888	CGAAAGAGCAGUUCAGAUA
422795	Plate 8	G06	M-017191-01	D-017191-02	SLU7	10569	NM_006425	119393888	GGAAGGAGAUUGUUAACUC
422795	Plate 8	G06	M-017191-01	D-017191-03	SLU7	10569	NM_006425	119393888	GGAGCCAAAUUUACAGGUA
422795	Plate 8	G06	M-017191-01	D-017191-04	SLU7	10569	NM_006425	119393888	GUGGAGUACUCAAGACAUG
422795	Plate 8	G07	M-011478-00	D-011478-01	SMARCA5	8467	NM_003601	21071057	GGAUUAAACUGGCUCAUUU
422795	Plate 8	G07	M-011478-00	D-011478-02	SMARCA5	8467	NM_003601	21071057	GAGGAGAUGUAAUACCUUA
422795	Plate 8	G07	M-011478-00	D-011478-03	SMARCA5	8467	NM_003601	21071057	GGAAUGGUAUACUCGGAUA
422795	Plate 8	G07	M-011478-00	D-011478-04	SMARCA5	8467	NM_003601	21071057	GGGCAAAUAGAUUCGAGUA
422795	Plate 8	G08	M-006833-00	D-006833-01	SMC1A	8243	NM_006306	30581134	GCAAUGCCCUUGUCUGUGA
422795	Plate 8	G08	M-006833-00	D-006833-02	SMC1A	8243	NM_006306	30581134	CAUCAAAGCUCGUAACUUC
422795	Plate 8	G08	M-006833-00	D-006833-03	SMC1A	8243	NM_006306	30581134	GAACAAAGACACAUGAAGA
422795	Plate 8	G08	M-006833-00	D-006833-04	SMC1A	8243	NM_006306	30581134	GGACAGCUCUAUUUGAAGA
422795	Plate 8	G09	M-006836-01	D-006836-01	SMC2	10592	NM_006444	110347417	GAGAAGAACUGGAAUAGAA
422795	Plate 8	G09	M-006836-01	D-006836-02	SMC2	10592	NM_006444	110347417	GAACGACUCUACAAUGUUG
422795	Plate 8	G09	M-006836-01	D-006836-03	SMC2	10592	NM_006444	110347417	AACCACAGCUUUAGAAUUA
422795	Plate 8	G09	M-006836-01	D-006836-04	SMC2	10592	NM_006444	110347417	GAGCACAUGUGGAAGUUUA
422795	Plate 8	G10	M-016257-00	D-016257-01	SMNDC1	10285	NM_005871	21361283	CAACAGAGCCUAUUCUAAA
422795	Plate 8	G10	M-016257-00	D-016257-02	SMNDC1	10285	NM_005871	21361283	GCAACAAACCCAUGUCAAA
422795	Plate 8	G10	M-016257-00	D-016257-03	SMNDC1	10285	NM_005871	21361283	CCAAAGACCUUCUGUCAAC
422795	Plate 8	G10	M-016257-00	D-016257-04	SMNDC1	10285	NM_005871	21361283	GAAAGUAGGAGACAAGUGU
422795	Plate 8	G11	M-021129-01	D-021129-01	SMU1	55234	NM_018225	109948303	CAACUGAGCAGGCAUAUUA
422795	Plate 8	G11	M-021129-01	D-021129-02	SMU1	55234	NM_018225	109948303	GACCAUAGAUUUGUUUCGA
422795	Plate 8	G11	M-021129-01	D-021129-03	SMU1	55234	NM_018225	109948303	GAUAGCAGUCAGAUCCUUA
422795	Plate 8	G11	M-021129-01	D-021129-04	SMU1	55234	NM_018225	109948303	GACAUUACAUUAUUAGUGC
422796	Plate 9	B07	M-016479-00	D-016479-01	SNIP1	79753	NM_024700	21314719	GUACAUACAUCGACAGAGU
422796	Plate 9	B07	M-016479-00	D-016479-02	SNIP1	79753	NM_024700	21314719	GCAAGUCUCCUCGCAGUAA
422796	Plate 9	B07	M-016479-00	D-016479-03	SNIP1	79753	NM_024700	21314719	CAAUUGAUCACCCGUCUUG
422796	Plate 9	B07	M-016479-00	D-016479-04	SNIP1	79753	NM_024700	21314719	GGAAUAUACCCGUGCUGAU
422796	Plate 9	B08	M-018811-02	D-018811-01	SNRNP70	6625	NM_003089	57634537	GAGAGUGAAUUAUGACACA
422796	Plate 9	B08	M-018811-02	D-018811-02	SNRNP70	6625	NM_003089	57634537	GUACGGACCUAUCAAAAGA
422796	Plate 9	B08	M-018811-02	D-018811-04	SNRNP70	6625	NM_003089	57634537	GCCGUACAUUCGAGAGUUU
422796	Plate 9	B08	M-018811-02	D-018811-18	SNRNP70	6625	NM_003089	57634537	GAGACAUGCACUCCGCUUA
422796	Plate 9	B09	M-019435-00	D-019435-01	SNRPA	6626	NM_004596	39725715	GCCCUAACCACACUAUUUA
422796	Plate 9	B09	M-019435-00	D-019435-02	SNRPA	6626	NM_004596	39725715	GCUUUAAGAUCACGCAGAA
422796	Plate 9	B09	M-019435-00	D-019435-03	SNRPA	6626	NM_004596	39725715	UCAAGAAGGAUGAGCUAAA
422796	Plate 9	B09	M-019435-00	D-019435-04	SNRPA	6626	NM_004596	39725715	UGACAAACCUAUGCGUAUC
422796	Plate 9	B10	M-019577-01	D-019577-01	SNRPA1	6627	NM_003090	50593001	AAAUCUAGGUGCUACGUUA
422796	Plate 9	B10	M-019577-01	D-019577-02	SNRPA1	6627	NM_003090	50593001	CAACAGAAUAUGCCGUAUA
422796	Plate 9	B10	M-019577-01	D-019577-03	SNRPA1	6627	NM_003090	50593001	UAAGAAAUCCGGUAACCAA
422796	Plate 9	B10	M-019577-01	D-019577-04	SNRPA1	6627	NM_003090	50593001	UCAAAUCGCUGACUUACCU
422796	Plate 9	B11	M-017766-00	D-017766-01	SNRPB	6628	NM_003091	38149990	CCAAAGAACUCCAAACAAG
422796	Plate 9	B11	M-017766-00	D-017766-02	SNRPB	6628	NM_003091	38149990	GGACCUCCUCCCAAAGAUA
422796	Plate 9	B11	M-017766-00	D-017766-03	SNRPB	6628	NM_003091	38149990	CAUAUUGAUUACAGGAUGA
422796	Plate 9	B11	M-017766-00	D-017766-04	SNRPB	6628	NM_003091	38149990	UAUGAGACCUCCUAUGGGU
422796	Plate 9	C02	M-016910-00	D-016910-01	SNRPB2	6629	NM_003092	38149917	GAACUGGGCUCAUCCACAA
422796	Plate 9	C02	M-016910-00	D-016910-02	SNRPB2	6629	NM_003092	38149917	GAUAUCAGACCAAAUCAUA
422796	Plate 9	C02	M-016910-00	D-016910-03	SNRPB2	6629	NM_003092	38149917	GCUAAUACCCAAGGAAAUU
422796	Plate 9	C02	M-016910-00	D-016910-04	SNRPB2	6629	NM_003092	38149917	GAUUUAAGAUCACACCGUC
422796	Plate 9	C03	M-019574-00	D-019574-01	SNRPC	6631	NM_003093	4507126	GUGAAAGACUAUUAUCAGA
422796	Plate 9	C03	M-019574-00	D-019574-02	SNRPC	6631	NM_003093	4507126	AAACAACGGCUGCAUUUCA
422796	Plate 9	C03	M-019574-00	D-019574-03	SNRPC	6631	NM_003093	4507126	AAAGAUACCUCCUACUCCA
422796	Plate 9	C03	M-019574-00	D-019574-04	SNRPC	6631	NM_003093	4507126	UAUUGUGACUACUGCGAUA
422796	Plate 9	C04	M-012353-00	D-012353-01	SNRPD1	6632	NM_006938	28416941	GGAAAUAACAUUCGGUAUU
422796	Plate 9	C04	M-012353-00	D-012353-02	SNRPD1	6632	NM_006938	28416941	GCUGAGUAUUCGAGGAAAU
422796	Plate 9	C04	M-012353-00	D-012353-03	SNRPD1	6632	NM_006938	28416941	GAACACAGGUCCAUGGAAC
422796	Plate 9	C04	M-012353-00	D-012353-04	SNRPD1	6632	NM_006938	28416941	GCAUGAAUACACAUCUUAA
422796	Plate 9	C05	M-013617-00	D-013617-01	SNRPD2	6633	NM_004597	29294622	GAUAGGCACUGCAACAUGG
422796	Plate 9	C05	M-013617-00	D-013617-02	SNRPD2	6633	NM_004597	29294622	UCAACAAGCCCAAGAGUGA
422796	Plate 9	C05	M-013617-00	D-013617-03	SNRPD2	6633	NM_004597	29294622	UCAAGAACAAUACCCAAGU
422796	Plate 9	C05	M-013617-00	D-013617-04	SNRPD2	6633	NM_004597	29294622	AUCAACUGCCGCAACAAUA
422796	Plate 9	C06	M-019085-00	D-019085-01	SNRPD3	6634	NM_004175	34328935	GAAGAACGCACCCAUGUUA
422796	Plate 9	C06	M-019085-00	D-019085-02	SNRPD3	6634	NM_004175	34328935	GAACACCGGUGAGGUAUAU
422796	Plate 9	C06	M-019085-00	D-019085-03	SNRPD3	6634	NM_004175	34328935	CGAUUAAAGUACUGCAUGA
422796	Plate 9	C06	M-019085-00	D-019085-04	SNRPD3	6634	NM_004175	34328935	AUACAUCCGUGGCAGCAAA
422796	Plate 9	C07	M-019719-01	D-019719-01	SNRPE	6635	NM_003094	61098048	CAAAAUAGAUCGCGGAUUC
422796	Plate 9	C07	M-019719-01	D-019719-02	SNRPE	6635	NM_003094	61098048	GCAAGUGAAUAUGCGGAUA
422796	Plate 9	C07	M-019719-01	D-019719-03	SNRPE	6635	NM_003094	61098048	UACAAAGUGUCUCCAACUA
422796	Plate 9	C07	M-019719-01	D-019719-04	SNRPE	6635	NM_003094	61098048	GAACCUUGUAUUAGAUGAU
422796	Plate 9	C08	M-019575-01	D-019575-01	SNRPF	6636	NM_003095	83776586	GUACAAGGGCUAUCUGGUA
422796	Plate 9	C08	M-019575-01	D-019575-02	SNRPF	6636	NM_003095	83776586	UAUCAGAGGUGUGGAAGAA
422796	Plate 9	C08	M-019575-01	D-019575-03	SNRPF	6636	NM_003095	83776586	UCAAUGGACUAACAGGAAA
422796	Plate 9	C08	M-019575-01	D-019575-04	SNRPF	6636	NM_003095	83776586	GGUGUAAUAAUGUCCUUUA
422796	Plate 9	C09	M-016821-00	D-016821-01	SNRPG	6637	NM_003096	21359839	GACAAGAAGUUAUCAUUGA
422796	Plate 9	C09	M-016821-00	D-016821-02	SNRPG	6637	NM_003096	21359839	GUGGUAAUACGAGGAAAUA
422796	Plate 9	C09	M-016821-00	D-016821-03	SNRPG	6637	NM_003096	21359839	CUUUAUGAACCUUGUGAUA
422796	Plate 9	C09	M-016821-00	D-016821-04	SNRPG	6637	NM_003096	21359839	AGCCUUGGAACGAGUAUAA
422796	Plate 9	C10	M-011776-02	D-011776-03	SNRPN	6638	NM_003097	29540556	UAGGGCAGCUGGUAGAGGA
422796	Plate 9	C10	M-011776-02	D-011776-20	SNRPN	6638	NM_003097	29540556	UGCAAUGCGUCUUGUGAAA
422796	Plate 9	C10	M-011776-02	D-011776-21	SNRPN	6638	NM_003097	29540556	AGCCAAAGAAUGCGAAGCA
422796	Plate 9	C10	M-011776-02	D-011776-22	SNRPN	6638	NM_003097	29540556	CGUGAAGAAAAGCGGGUUU
422796	Plate 9	C11	M-012446-00	D-012446-01	SNW1	22938	NM_012245	18860912	GGAAAUGCGUGCCCAAGUA
422796	Plate 9	C11	M-012446-00	D-012446-02	SNW1	22938	NM_012245	18860912	GAGAAGAGCUGGGAUCAAA
422796	Plate 9	C11	M-012446-00	D-012446-03	SNW1	22938	NM_012245	18860912	AAACAGAGGGUUAUUCGGA
422796	Plate 9	C11	M-012446-00	D-012446-04	SNW1	22938	NM_012245	18860912	CUACAUUGCUGAUCGGAAG
422796	Plate 9	D02	M-013625-01	D-013625-05	SPEN	23013	NM_015001	14790189	ACAGGGAGCGUGCUUAUGA
422796	Plate 9	D02	M-013625-01	D-013625-06	SPEN	23013	NM_015001	14790189	GAAGGCCAGAGCGGAAUUA
422796	Plate 9	D02	M-013625-01	D-013625-07	SPEN	23013	NM_015001	14790189	GACCUACGCACGGAUUAUA
422796	Plate 9	D02	M-013625-01	D-013625-08	SPEN	23013	NM_015001	14790189	CAUCGAGCAUUUCAAACGA
422796	Plate 9	D03	M-006042-02	D-006042-02	SPPL3	121665	NM_139015	37537690	GAACAAGAUUUCCUUUGGU
422796	Plate 9	D03	M-006042-02	D-006042-03	SPPL3	121665	NM_139015	37537690	UGACUCAGUUCAAGUAGUU
422796	Plate 9	D03	M-006042-02	D-006042-04	SPPL3	121665	NM_139015	37537690	CAGCCUACAUCUUCAAUAG
422796	Plate 9	D03	M-006042-02	D-006042-19	SPPL3	121665	NM_139015	37537690	UGGCCUAUUUAAAGGGCGA
422796	Plate 9	D04	M-023607-01	D-023607-01	U2SURP	23350	NM_001080415	122937226	CCUGAUACAUCGAAUGAUA
422796	Plate 9	D04	M-023607-01	D-023607-03	U2SURP	23350	NM_001080415	122937226	CAGAUUAAGUCGAUUUGAA
422796	Plate 9	D04	M-023607-01	D-023607-04	U2SURP	23350	NM_001080415	122937226	GUACUUGCAUGGAAUGUCA
422796	Plate 9	D04	M-023607-01	D-023607-17	U2SURP	23350	NM_001080415	122937226	UGGAAGAUUUGGACCGUUA
422796	Plate 9	D05	M-031985-01	D-031985-01	SCAF1	58506	NM_021228	32698749	GGAAGGCCGUCCACAAGAU
422796	Plate 9	D05	M-031985-01	D-031985-03	SCAF1	58506	NM_021228	32698749	AAAGAUGGCUCUCGGUGUC
422796	Plate 9	D05	M-031985-01	D-031985-04	SCAF1	58506	NM_021228	32698749	GGCAGAGGCUUGUCGGGAA
422796	Plate 9	D05	M-031985-01	D-031985-17	SCAF1	58506	NM_021228	32698749	UUGAAACUCUGGACGUAUU
422796	Plate 9	D06	M-019729-00	D-019729-01	SRP19	6728	NM_003135	4507212	CAGGACAGGUUUAUUUGUA
422796	Plate 9	D06	M-019729-00	D-019729-02	SRP19	6728	NM_003135	4507212	GUACAGUUCCCAUCACGUA
422796	Plate 9	D06	M-019729-00	D-019729-03	SRP19	6728	NM_003135	4507212	GUAUGCAGCAGAAAUGAUA
422796	Plate 9	D06	M-019729-00	D-019729-04	SRP19	6728	NM_003135	4507212	GCAGUUGGACUUAACGUAU
422796	Plate 9	D07	M-019529-00	D-019529-01	SRSF9	8683	NM_003769	38016912	GAAUGGGCCUCCUACAAGA
422796	Plate 9	D07	M-019529-00	D-019529-02	SRSF9	8683	NM_003769	38016912	GGAAGAAAUGGUUAUGAUU
422796	Plate 9	D07	M-019529-00	D-019529-03	SRSF9	8683	NM_003769	38016912	GAGAGAAGCACCAGCUAUG
422796	Plate 9	D07	M-019529-00	D-019529-04	SRSF9	8683	NM_003769	38016912	GGAAUAUGCCCUGCGUAAA
422796	Plate 9	D08	M-019529-00	D-019529-01	SRSF9	8683	NM_003769	38016912	GAAUGGGCCUCCUACAAGA
422796	Plate 9	D08	M-019529-00	D-019529-02	SRSF9	8683	NM_003769	38016912	GGAAGAAAUGGUUAUGAUU
422796	Plate 9	D08	M-019529-00	D-019529-03	SRSF9	8683	NM_003769	38016912	GAGAGAAGCACCAGCUAUG
422796	Plate 9	D08	M-019529-00	D-019529-04	SRSF9	8683	NM_003769	38016912	GGAAUAUGCCCUGCGUAAA
422796	Plate 9	D09	M-012323-01	D-012323-01	SRSF8	10929	NM_032102	112382247	CACUACAGCUCAUCUGGUU
422796	Plate 9	D09	M-012323-01	D-012323-02	SRSF8	10929	NM_032102	112382247	GAAUCUCGCUACGGCGGAU
422796	Plate 9	D09	M-012323-01	D-012323-03	SRSF8	10929	NM_032102	112382247	CAAAUCGAGCUCUGCGCGA
422796	Plate 9	D09	M-012323-01	D-012323-04	SRSF8	10929	NM_032102	112382247	CGAUCUCGCUAUAGGGGUU
422796	Plate 9	D10	M-005122-00	D-005122-01	SRP54	6729	NM_003136	20149548	GAAGAGGUAUUGAAUGCUA
422796	Plate 9	D10	M-005122-00	D-005122-02	SRP54	6729	NM_003136	20149548	GAAGACCUGUUUAAUAUGU
422796	Plate 9	D10	M-005122-00	D-005122-03	SRP54	6729	NM_003136	20149548	GAAAUGAACAGGAGUCAAU
422796	Plate 9	D10	M-005122-00	D-005122-04	SRP54	6729	NM_003136	20149548	GCAAGAGGAUCGGGUGUAU
422796	Plate 9	D11	M-005121-00	D-005121-01	SRP68	6730	NM_014230	24497619	UAAAGGACCUGCCUGAUGU
422796	Plate 9	D11	M-005121-00	D-005121-02	SRP68	6730	NM_014230	24497619	AGACAAAGCCUUCCAGAAA
422796	Plate 9	D11	M-005121-00	D-005121-03	SRP68	6730	NM_014230	24497619	CAACGGCAAUCAAGCGUAA
422796	Plate 9	D11	M-005121-00	D-005121-04	SRP68	6730	NM_014230	24497619	GCGAAGCCCUUGUCCUGUA
422796	Plate 9	E02	M-005151-00	D-005151-01	SRSF4	6429	NM_005626	34147660	GGCAAGACCUAAAGGAUUA
422796	Plate 9	E02	M-005151-00	D-005151-02	SRSF4	6429	NM_005626	34147660	GAAGUGGCCGAGAUAAAUA
422796	Plate 9	E02	M-005151-00	D-005151-03	SRSF4	6429	NM_005626	34147660	GAAUCACGCUCCAGAUCAA
422796	Plate 9	E02	M-005151-00	D-005151-04	SRSF4	6429	NM_005626	34147660	GCAAAGACCAAGCUGAAGA
422796	Plate 9	E03	M-019731-01	D-019731-01	SRP9	6726	NM_003133	146198681	CAACUAAUGCGACUUAUGG
422796	Plate 9	E03	M-019731-01	D-019731-02	SRP9	6726	NM_003133	146198681	CACGUGUGGUUCUCAAAUA
422796	Plate 9	E03	M-019731-01	D-019731-03	SRP9	6726	NM_003133	146198681	GCAUUCUGAUGGGAACUUG
422796	Plate 9	E03	M-019731-01	D-019731-04	SRP9	6726	NM_003133	146198681	CGCAAUGUUACCAUGGAAA
422796	Plate 9	E04	M-003982-02	D-003982-02	SRPK1	6732	NM_003137	15834623	GAAGUCAGUUCGCAAUUCA
422796	Plate 9	E04	M-003982-02	D-003982-04	SRPK1	6732	NM_003137	15834623	GAACACAUAUCUGCAUGGU
422796	Plate 9	E04	M-003982-02	D-003982-05	SRPK1	6732	NM_003137	15834623	UCACGAAGCUGAAACCUUG
422796	Plate 9	E04	M-003982-02	D-003982-07	SRPK1	6732	NM_003137	15834623	GUUACAGGGUCUUGAUUAU
422796	Plate 9	E05	M-004839-01	D-004839-05	SRPK2	6733	NM_182691	33188446	GAACAUAGACCCUACGUGG
422796	Plate 9	E05	M-004839-01	D-004839-06	SRPK2	6733	NM_182691	33188446	GCAGAACGGUUUCAGCCUC
422796	Plate 9	E05	M-004839-01	D-004839-07	SRPK2	6733	NM_182691	33188446	UGAAGAGUAUCAUUCGACA
422796	Plate 9	E05	M-004839-01	D-004839-08	SRPK2	6733	NM_182691	33188446	GACCCUACGUGGAUAGAAU
422796	Plate 9	E06	M-020041-01	D-020041-01	SRRM1	10250	NM_005839	115648109	AGAGUUAUCUGAAUCGGAA
422796	Plate 9	E06	M-020041-01	D-020041-02	SRRM1	10250	NM_005839	115648109	GAACAAGUGCAGAACAGGA
422796	Plate 9	E06	M-020041-01	D-020041-03	SRRM1	10250	NM_005839	115648109	UCGGAAAACUCGUAGGUUA
422796	Plate 9	E06	M-020041-01	D-020041-04	SRRM1	10250	NM_005839	115648109	AGUCAAACCGUACAAGAAA
422796	Plate 9	E07	M-015368-02	D-015368-01	SRRM2	23524	NM_016333	118572612	GAGCAAAUCUCAAACAUCA
422796	Plate 9	E07	M-015368-02	D-015368-03	SRRM2	23524	NM_016333	118572612	AAAGAAAUGUCCACAAGUA
422796	Plate 9	E07	M-015368-02	D-015368-05	SRRM2	23524	NM_016333	118572612	GGAAUGAAAGAUAUACCUA
422796	Plate 9	E07	M-015368-02	D-015368-06	SRRM2	23524	NM_016333	118572612	GACAGCAAAUCUCGACUAU
422796	Plate 9	E08	M-016067-01	D-016067-01	SRSF6	6431	NM_006275	38158029	GCAGAAAUAUUAGGCUUAU
422796	Plate 9	E08	M-016067-01	D-016067-03	SRSF6	6431	NM_006275	38158029	GCGACAAGCAGGUGAAGUA
422796	Plate 9	E08	M-016067-01	D-016067-04	SRSF6	6431	NM_006275	38158029	CGUACAGAAUACAGGCUUA
422796	Plate 9	E08	M-016067-01	D-016067-17	SRSF6	6431	NM_006275	38158029	GGAUACAGCAGUCGGAGAA
422796	Plate 9	E09	M-007279-00	D-007279-01	SRSF5	6430	NM_006925	5902077	CAAGGGAUAUGGACGGAUA
422796	Plate 9	E09	M-007279-00	D-007279-02	SRSF5	6430	NM_006925	5902077	GUGAAAGGGUUACUAUUGA
422796	Plate 9	E09	M-007279-00	D-007279-03	SRSF5	6430	NM_006925	5902077	UCGCAGACCUCGAAAUGAU
422796	Plate 9	E09	M-007279-00	D-007279-04	SRSF5	6430	NM_006925	5902077	GUAUUCAUCGGGAGACUAA
422796	Plate 9	E10	M-019711-00	D-019711-01	SRSF2	6427	NM_003016	4506898	GCACGAAGGUCCAAGUCCA
422796	Plate 9	E10	M-019711-00	D-019711-02	SRSF2	6427	NM_003016	4506898	CCAGUGUCCAAGAGGGAAU
422796	Plate 9	E10	M-019711-00	D-019711-03	SRSF2	6427	NM_003016	4506898	CUCCCGAUGUGGAGGGUAU
422796	Plate 9	E10	M-019711-00	D-019711-04	SRSF2	6427	NM_003016	4506898	GCGAGCUGCGGGUGCAAAU
422796	Plate 9	E11	M-030081-00	D-030081-01	SRSF3	6428	NM_003017	31377552	GAGUGGAACUGUCGAAUGG
422796	Plate 9	E11	M-030081-00	D-030081-02	SRSF3	6428	NM_003017	31377552	GGACUGUAAGGUUUAUGUA
422796	Plate 9	E11	M-030081-00	D-030081-03	SRSF3	6428	NM_003017	31377552	CGAAGUGUGUGGGUUGCUA
422796	Plate 9	E11	M-030081-00	D-030081-04	SRSF3	6428	NM_003017	31377552	CGAGAUGAUUAUCGUAGGA
422796	Plate 9	F02	M-018672-01	D-018672-01	SRSF1	6426	NM_006924	118582263	GAAAGAAGAUAUGACCUAU
422796	Plate 9	F02	M-018672-01	D-018672-02	SRSF1	6426	NM_006924	118582263	UAACUUACCUCCAGACAUC
422796	Plate 9	F02	M-018672-01	D-018672-03	SRSF1	6426	NM_006924	118582263	UGAAGCAGGUGAUGUAUGU
422796	Plate 9	F02	M-018672-01	D-018672-04	SRSF1	6426	NM_006924	118582263	CGACGGCUAUGAUUACGAU
422796	Plate 9	F03	M-006877-01	D-006877-01	SSB	6741	NM_003142	142386672	GAAAUGAAAUCUCUAGAAG
422796	Plate 9	F03	M-006877-01	D-006877-02	SSB	6741	NM_003142	142386672	GAACAUUGCAUAAAGCAUU
422796	Plate 9	F03	M-006877-01	D-006877-03	SSB	6741	NM_003142	142386672	AGAUAAAGGUCAAGUACUA
422796	Plate 9	F03	M-006877-01	D-006877-04	SSB	6741	NM_003142	142386672	GCUAAGAAAUUUGUAGAGA
422796	Plate 9	F04	M-004840-03	D-004840-07	SRPK3	26576	NM_014370	63025195	GCUGGGACAUCCAGCGCAA
422796	Plate 9	F04	M-004840-03	D-004840-08	SRPK3	26576	NM_014370	63025195	ACGAGGUACUCAUGGAAAA
422796	Plate 9	F04	M-004840-03	D-004840-09	SRPK3	26576	NM_014370	63025195	CCACAUCGCUCACAUAGUG
422796	Plate 9	F04	M-004840-03	D-004840-22	SRPK3	26576	NM_014370	63025195	GAUGAGGCGCAAACGGAAA
422796	Plate 9	F05	M-015439-01	D-015439-01	STRBP	55342	NM_018387	21361744	GAAGAGGUCUCAAGUAUGA
422796	Plate 9	F05	M-015439-01	D-015439-02	STRBP	55342	NM_018387	21361744	GCAAAGGGCGUUGUGAAUA
422796	Plate 9	F05	M-015439-01	D-015439-03	STRBP	55342	NM_018387	21361744	GUAAAGCAAUAGACCUUAU
422796	Plate 9	F05	M-015439-01	D-015439-17	STRBP	55342	NM_018387	21361744	GGAUCAAGGUGGUCGGACA
422796	Plate 9	F06	M-020239-01	D-020239-01	SYF2	25949	NM_207170	115387092	GCAGAUAUCGACUACAUUA
422796	Plate 9	F06	M-020239-01	D-020239-02	SYF2	25949	NM_207170	115387092	GAAAUACACAGCUGAAAUU
422796	Plate 9	F06	M-020239-01	D-020239-03	SYF2	25949	NM_207170	115387092	AACCUGACAUGGAAACAUA
422796	Plate 9	F06	M-020239-01	D-020239-04	SYF2	25949	NM_207170	115387092	CCGGAGACGUCCUUAUAAU
422796	Plate 9	F07	M-016218-00	D-016218-01	SYNCRIP	10492	NM_006372	23397426	GUAUGACGAUUACUACUAU
422796	Plate 9	F07	M-016218-00	D-016218-02	SYNCRIP	10492	NM_006372	23397426	GCACAUAGUGAUUUAGAUG
422796	Plate 9	F07	M-016218-00	D-016218-03	SYNCRIP	10492	NM_006372	23397426	GAGGUUAUGGCAAAGGUAA
422796	Plate 9	F07	M-016218-00	D-016218-04	SYNCRIP	10492	NM_006372	23397426	GUAGAGGUGGUUAUGGAUA
422796	Plate 9	F08	M-008930-01	D-008930-01	TAF15	8148	NM_003487	21327699	GAACUUUGCUCGAAGGAAU
422796	Plate 9	F08	M-008930-01	D-008930-03	TAF15	8148	NM_003487	21327699	GAUGAGCAGUCAAAUUAUG
422796	Plate 9	F08	M-008930-01	D-008930-04	TAF15	8148	NM_003487	21327699	CAAAUAAGAAGACCGGAAA
422796	Plate 9	F08	M-008930-01	D-008930-05	TAF15	8148	NM_003487	21327699	AUGAUGAGCAGUCAAAUUA
422796	Plate 9	F09	M-012147-02	D-012147-02	TAF6	6878	NM_139122	21536354	CCUUGAAGCUAAAGAAUGU
422796	Plate 9	F09	M-012147-02	D-012147-03	TAF6	6878	NM_139122	21536354	GAGCUGGGACACGAUGUUA
422796	Plate 9	F09	M-012147-02	D-012147-04	TAF6	6878	NM_139122	21536354	CCACGGUUCAGUACCUUUA
422796	Plate 9	F09	M-012147-02	D-012147-18	TAF6	6878	NM_139122	21536354	CCAAGAGCUGGGUGGACGA
422796	Plate 9	F10	M-012278-01	D-012278-01	TCERG1	10915	NM_001040006	91208417	UGACAAACGGUAUCUAGUA
422796	Plate 9	F10	M-012278-01	D-012278-02	TCERG1	10915	NM_001040006	91208417	CCAGAUGGAGUUAAGGUUA
422796	Plate 9	F10	M-012278-01	D-012278-04	TCERG1	10915	NM_001040006	91208417	GGGCGAGAGUGAACGAUUC
422796	Plate 9	F10	M-012278-01	D-012278-17	TCERG1	10915	NM_001040006	91208417	UAGUCAACCUAUUGCGAAA
422796	Plate 9	F11	M-012394-01	D-012394-02	TARDBP	23435	NM_007375	42741653	GCUCAAGCAUGGAUUCUAA
422796	Plate 9	F11	M-012394-01	D-012394-03	TARDBP	23435	NM_007375	42741653	CAAUAGCAAUAGACAGUUA
422796	Plate 9	F11	M-012394-01	D-012394-04	TARDBP	23435	NM_007375	42741653	GCAAACUUCCUAAUUCUAA
422796	Plate 9	F11	M-012394-01	D-012394-05	TARDBP	23435	NM_007375	42741653	GGCCUUCGGUUCUGGAAAU
422796	Plate 9	G02	M-014655-00	D-014655-01	TDRD3	81550	NM_030794	13540575	AAAUAGAGGUUCUGAAAGA
422796	Plate 9	G02	M-014655-00	D-014655-02	TDRD3	81550	NM_030794	13540575	GAAGAUCUGGGCCAAUUAA
422796	Plate 9	G02	M-014655-00	D-014655-03	TDRD3	81550	NM_030794	13540575	GAAGAAGGCACCUACGAUC
422796	Plate 9	G02	M-014655-00	D-014655-04	TDRD3	81550	NM_030794	13540575	GAAUCCAGUUCGAAGUAAU
422796	Plate 9	G03	M-014635-02	D-014635-01	TET1	80312	NM_030625	156139121	GAUAGGAGAUUAACAUUGG
422796	Plate 9	G03	M-014635-02	D-014635-03	TET1	80312	NM_030625	156139121	GCUCAAACGAGGUCCAUUA
422796	Plate 9	G03	M-014635-02	D-014635-04	TET1	80312	NM_030625	156139121	ACGAUUAGCUCCAAUUUAU
422796	Plate 9	G03	M-014635-02	D-014635-18	TET1	80312	NM_030625	156139121	GACUCUAAUUGGUGUACAA
422796	Plate 9	G04	M-019966-01	D-019966-01	TFIP11	24144	NM_012143	56788354	GCACAACGUUCCCGAUGAU
422796	Plate 9	G04	M-019966-01	D-019966-02	TFIP11	24144	NM_012143	56788354	GCGCAGGGCUCAAGAAAGG
422796	Plate 9	G04	M-019966-01	D-019966-03	TFIP11	24144	NM_012143	56788354	CAUCGUCUAUCCACUCAUG
422796	Plate 9	G04	M-019966-01	D-019966-04	TFIP11	24144	NM_012143	56788354	GAUCCGAGCGCACCACUCA
422796	Plate 9	G05	M-019911-01	D-019911-01	THOC1	9984	NM_005131	154448889	GCAAUGAUCUCCUAAGAAG
422796	Plate 9	G05	M-019911-01	D-019911-02	THOC1	9984	NM_005131	154448889	GAGGAGAACAUGUAUAUUU
422796	Plate 9	G05	M-019911-01	D-019911-03	THOC1	9984	NM_005131	154448889	GGUCUUAACUUGCAGAGUC
422796	Plate 9	G05	M-019911-01	D-019911-04	THOC1	9984	NM_005131	154448889	UAACUUUCGUCGACACAUC
422796	Plate 9	G06	M-025006-01	D-025006-01	THOC2	57187	NM_020449	125656153	GGAGAGACGUGUUCAAUAU
422796	Plate 9	G06	M-025006-01	D-025006-02	THOC2	57187	NM_020449	125656153	GAAAUAAGGCUGAUCAAUU
422796	Plate 9	G06	M-025006-01	D-025006-03	THOC2	57187	NM_020449	125656153	CAGCAUAGAUAUCGUCUGU
422796	Plate 9	G06	M-025006-01	D-025006-04	THOC2	57187	NM_020449	125656153	AAAGAACGCCGAAGUCUGA
422796	Plate 9	G07	M-014879-01	D-014879-01	THOC3	84321	NM_032361	154426254	GUAAGAACCCUCAGUUUCA
422796	Plate 9	G07	M-014879-01	D-014879-03	THOC3	84321	NM_032361	154426254	ACAAAGACGGCAAAUAUGA
422796	Plate 9	G07	M-014879-01	D-014879-04	THOC3	84321	NM_032361	154426254	GGACAAACUAUGGGAGGUA
422796	Plate 9	G07	M-014879-01	D-014879-17	THOC3	84321	NM_032361	154426254	GGUCUGUUCUCUCGGAGUU
422796	Plate 9	G08	M-012078-01	D-012078-01	ALYREF	10189	NM_005782	55770863	GAAGGCGGCUGUGCACUAU
422796	Plate 9	G08	M-012078-01	D-012078-02	ALYREF	10189	NM_005782	55770863	GCACAGAGCGUAAACAGAG
422796	Plate 9	G08	M-012078-01	D-012078-04	ALYREF	10189	NM_005782	55770863	UCUCAGACGCCGAUAUUCA
422796	Plate 9	G08	M-012078-01	D-012078-17	ALYREF	10189	NM_005782	55770863	ACGCCUAUAAUGCGAGAAU
422796	Plate 9	G09	M-013042-02	D-013042-01	TIA1	7072	NM_022037	11863160	GACGGAAGAUAAUGGGUAA
422796	Plate 9	G09	M-013042-02	D-013042-02	TIA1	7072	NM_022037	11863160	GAACAACUAAUGCGUCAGA
422796	Plate 9	G09	M-013042-02	D-013042-03	TIA1	7072	NM_022037	11863160	GUACAUAUGAGUCAAAUAC
422796	Plate 9	G09	M-013042-02	D-013042-18	TIA1	7072	NM_022037	11863160	UAUGAUAAAUCCCGUGCAA
422796	Plate 9	G10	M-011405-01	D-011405-01	TIAL1	7073	NM_003252	77695910	GAUAUGGUAUGGCAAGUUA
422796	Plate 9	G10	M-011405-01	D-011405-02	TIAL1	7073	NM_003252	77695910	CGUCAAAUCCGAACCAAUU
422796	Plate 9	G10	M-011405-01	D-011405-03	TIAL1	7073	NM_003252	77695910	GACAUGUGGUUAAAUGCUA
422796	Plate 9	G10	M-011405-01	D-011405-04	TIAL1	7073	NM_003252	77695910	GGUGAACGGUACUACGAUU
422796	Plate 9	G11	M-011308-01	D-011308-01	TNPO1	3842	NM_153188	133904027	GUAUAGAGAUGCAGCCUUA
422796	Plate 9	G11	M-011308-01	D-011308-02	TNPO1	3842	NM_153188	133904027	GCAAAUGUGUAUCGUGAUG
422796	Plate 9	G11	M-011308-01	D-011308-03	TNPO1	3842	NM_153188	133904027	GCCGUUGCAUCAUGGAUUA
422796	Plate 9	G11	M-011308-01	D-011308-04	TNPO1	3842	NM_153188	133904027	CAAUUGGUCGUCUUGGUUA
422798	Plate 10	B07	M-017833-01	D-017833-01	CELF3	11189	NM_007185	71164893	UCAGAGAUCCUCCAGAUGU
422798	Plate 10	B07	M-017833-01	D-017833-02	CELF3	11189	NM_007185	71164893	GGAAGAUGUUUGAGCCCUU
422798	Plate 10	B07	M-017833-01	D-017833-03	CELF3	11189	NM_007185	71164893	CCACGUCAUCUCAGCCAAA
422798	Plate 10	B07	M-017833-01	D-017833-04	CELF3	11189	NM_007185	71164893	GCCUCAAAGUCCAGCUAAA
422798	Plate 10	B08	M-009086-01	D-009086-01	TOP1MT	116447	NM_052963	16418460	UCACGGAGAUCCACAGAUA
422798	Plate 10	B08	M-009086-01	D-009086-02	TOP1MT	116447	NM_052963	16418460	GAUGUUAGAUCAUGAAUAC
422798	Plate 10	B08	M-009086-01	D-009086-04	TOP1MT	116447	NM_052963	16418460	GAGUUCGGCUACUGUAUUU
422798	Plate 10	B08	M-009086-01	D-009086-17	TOP1MT	116447	NM_052963	16418460	GCCCUGUAUUUCAUCGAUA
422798	Plate 10	B09	M-020048-00	D-020048-01	TOPORS	10210	NM_005802	40805103	GCUCAUGGAUCUUUAGUGA
422798	Plate 10	B09	M-020048-00	D-020048-02	TOPORS	10210	NM_005802	40805103	UGAACAAACUCUCGAUGUA
422798	Plate 10	B09	M-020048-00	D-020048-03	TOPORS	10210	NM_005802	40805103	ACAAAUGGGAGUAUACUUA
422798	Plate 10	B09	M-020048-00	D-020048-04	TOPORS	10210	NM_005802	40805103	CGAUUUCGCUACCGUACAA
422798	Plate 10	B10	M-010548-02	D-010548-02	TPR	7175	NM_003292	114155141	GAACAAAGGCAUACACUUA
422798	Plate 10	B10	M-010548-02	D-010548-04	TPR	7175	NM_003292	114155141	GAACAACAGUUAUCUGAAU
422798	Plate 10	B10	M-010548-02	D-010548-05	TPR	7175	NM_003292	114155141	GCACAGCUUUAAGUAAUGA
422798	Plate 10	B10	M-010548-02	D-010548-18	TPR	7175	NM_003292	114155141	UCUGUUAAGUAUCGAGAAA
422798	Plate 10	B11	M-010571-00	D-010571-01	TPX2	22974	NM_012112	40354199	UGACAACACUUACUACAAA
[truncated: 1,323 more rows]

## Sheet: avg mg FC screen data
genes	avg hela fold change relate to siRNA control	stdev			overlapping genes at the 2 fold level in 2 of the 3 screens	minigene ratio	stdev
SNRPD2	9.94907	0.979453			siControl	1	0.0548656
SNRPD3	7.60115	1.40526			FAM131B	2.00442	0.11621
SF3B14	6.57391	0.444457			SLU7	2.01352	0.0597282
SF3B4	6.0502	0.0418388			ZMAT2	2.13569	0.306522
HNRNPF	6.02103	0.645412			RBM10	2.24208	0.0635881
SF3A3	5.4655	0.419643			CDC40	2.2439	0.0461388
PCBP2	4.92562	0.663866			U2AF2	2.61161	0.0561477
HNRNPK	4.85466	0.582255			NOVA1	3.07598	0.476907
SF3B2	4.79848	0.417506			CWC22	3.62094	0.235467
SRSF7	4.76105	0.6598			SNRPB	4.70101	0.88721
SNRPB	4.70101	0.88721			SNRPD2	9.94907	0.979453
SNRPD1	4.6356	0.786756
SNRNP200	4.58265	0.111542
SART1	4.18	1.26107
SRSF7	4.08983	1.06332
CPSF1	4.08454	0.260023
CRNKL1	4.06629	0.084878
CPSF3	4.02245	1.835
PRPF3	3.96209	0.646374
ESRP2	3.96104	1.60377
PRPF40A	3.90479	0.557838
SF3B5	3.85147	0.375172
PHF5A	3.84068	0.27243
DDX23	3.79326	0.407483
CWC22	3.62094	0.235467
SMNDC1	3.5398	0.757923
SF3A2	3.53087	0.120369
UBL5	3.48314	0.519894
LSM4	3.47115	0.0772749
SNRPE	3.40334	0.755059
U2AF1	3.39704	0.645947
SRSF11	3.37957	1.23603
SF3B1	3.29985	0.066801
EIF2S2	3.26743	1.16828
XAB2	3.26532	0.422424
SNRPC	3.22747	0.390159
PRPF31	3.21857	1.48383
NOVA1	3.07598	0.476907
PABPC4	3.07098	0.232231
PRPF38A	3.07059	1.71214
PCBP3	2.98823	0.922334
C22orf28	2.94769	0.0919922
CDC5L	2.93272	0.102295
SF3B3	2.8981	0.247185
BUD13	2.88483	0.316085
SNRPA1	2.8282	0.0525915
SNRPF	2.81117	1.54073
SRSF2	2.75782	0.370996
PRPF8	2.72895	1.36238
RBMY1A1	2.72018	0.832938
MFAP1	2.6859	1.18234
THOC7	2.68431	0.494514
RUVBL1	2.68334	0.472655
U2AF2	2.61161	0.0561477
PTBP3	2.60073	0.182271
NHP2L1	2.56544	0.71739
SFPQ	2.54892	0.5924
RBM25	2.52017	0.0146025
SMU1	2.51857	0.209112
TXNL4A	2.50578	0.172693
IVNS1ABP	2.46244	0.293432
SF3A1	2.45612	0.215657
DNAJC8	2.44775	0.320222
SRSF2	2.43459	0.654269
SRP54	2.40508	0.0313404
SNRNP70	2.33275	0.249562
NAA38	2.33146	0.113317
SRSF2	2.32852	0.0608551
PHRF1	2.31988	0.292376
RBM39	2.30585	0.0774868
SRSF5	2.27755	0.218015
PSIP1	2.26525	0.528049
DGCR14	2.25911	0.430168
KHSRP	2.25564	0.203212
CDC40	2.2439	0.0461388
RBM10	2.24208	0.0635881
SRSF5	2.17676	0.203579
SNRPG	2.14269	0.848943
XRCC5	2.13698	0.772122
ZMAT2	2.13569	0.306522
DDX6	2.12641	0.209441
ZNF207	2.11655	0.0976904
DDX49	2.11368	0.675652
SNW1	2.10105	0.140157
SPEN	2.08984	0.371713
IGF2BP1	2.08507	0.0934246
PTBP2	2.05754	0.830585
LSM7	2.04582	0.074347
SRSF9	2.04201	0.30194
SNRNP35	2.03911	0.226573
RPL31	2.03548	0.0458245
DDX3Y	2.02715	0.892015
PRPF4B	2.01843	0.421623
SLU7	2.01352	0.0597282
C19orf43	2.00793	0.180108
FAM131B	2.00442	0.11621
KIAA1967	2.00009	0.565165
DHX38	1.9703	0.335361
SNRNP27	1.96049	0.352367
C16orf80	1.93741	0.427632
CLK2	1.9291	0.153031
CLK2	1.92451	0.135882
EFTUD2	1.91878	1.15118
SSB	1.91502	0.386721
PIAS1	1.9092	0.284453
RBM6	1.90396	0.230375
RBM15	1.90395	0.643597
SRSF9	1.90226	0.383001
RBM42	1.89719	0.330835
CPSF2	1.88558	0.389529
CPSF6	1.88215	0.446682
THOC2	1.86493	0.0990486
SYF2	1.8542	0.0524
ZFR	1.84793	0.169347
DDB1	1.84783	0.730211
PRPF4	1.84709	0.190675
DDX1	1.83942	0.37745
SNRNP40	1.80871	0.2144
HNRNPU	1.80806	0.402759
NOVA2	1.80462	0.0214531
CELF3	1.8016	0.304442
HNRNPH1	1.79123	0.290549
RALY	1.78616	0.369849
PARP1	1.78272	0.495766
LSM2	1.77948	0.238856
PSPC1	1.7784	0.0504684
PCBP1	1.77289	0.382163
SRSF9	1.76534	0.382423
RBM33	1.75665	0.491026
DDX54	1.75264	0.3961
SRRM2	1.74621	0.00063209
USP39	1.73607	0.279966
DHX35	1.73603	0.230932
SCAF1	1.72781	0.429984
THOC5	1.7265	0.13591
SAFB2	1.71853	0.00682849
RBM12B	1.70623	0.691032
RPS11	1.69852	0.0142463
DNAJC6	1.6984	0.276965
INTS1	1.67933	0.522258
MBNL2	1.66429	0.330019
INTS6	1.65926	0.0692382
SNRPN	1.65467	0.158398
CCDC12	1.65164	0.309538
RBFOX2	1.64734	0.230805
ESRP1	1.64503	0.527832
GINS1	1.62507	0.242526
TPX2	1.62505	0.0895639
NDUFA1	1.6242	0.499608
PLRG1	1.61628	0.225669
RBM24	1.60845	0.579428
PRPF6	1.60448	0.0546906
RPS3	1.59957	0.352266
ELAVL4	1.59936	0.0460723
ELAVL1	1.59817	0.618728
RBFOX2	1.58916	0.390362
PPIL3	1.58403	0.13884
SMARCA5	1.58192	0.03824
DEK	1.57115	0.567184
RPL22	1.57017	0.0938054
EXOSC4	1.55846	0.346339
CLK1	1.55791	0.27158
NUFIP2	1.55364	0.490201
CHERP	1.54515	0.297849
REXO1	1.54456	0.01439
MOV10	1.54383	0.583177
LSM6	1.53938	0.167629
PSEN1	1.53478	0.341789
PRPF19	1.53391	0.279353
THOC1	1.52582	0.150354
KHDRBS2	1.51833	0.262821
RBP7	1.51495	0.0540256
IQGAP1	1.51166	0.220456
ZRANB2	1.50894	0.444206
EIF4A3	1.50733	0.673705
SUGP2	1.50691	0.132398
GINS2	1.50419	0.303474
MYEF2	1.50191	0.40264
SNRNP48	1.4979	0.0664622
MEX3B	1.49154	0.30994
MBNL3	1.49146	0.087243
KIF16B	1.48477	0.302847
GULP1	1.47728	0.89924
PPP1R8	1.47333	0.604224
RPS25	1.47283	0.395164
SPPL3	1.46976	0.173546
SRSF1	1.46899	0.537395
PRPF18	1.46796	0.359495
TOP1MT	1.46314	0.248027
SRSF1	1.45749	0.627352
RPL5	1.45395	0.0868529
HNRNPUL1	1.44788	0.102103
WDR33	1.44443	0.551175
RBM48	1.44242	0.0797405
RNPS1	1.43167	0.532401
DDX46	1.43105	0.236986
GPATCH1	1.42549	0.0222546
SLC43A2	1.41064	0.439431
DHX16	1.40724	0.486063
KLHDC8A	1.40629	0.128658
TIA1	1.4051	0.150855
DDX19B	1.40332	0.466191
CIR1	1.40001	0.332627
CWC15	1.3966	0.224884
DHX15	1.39634	0.542549
SRSF10	1.39581	0.203147
FIP1L1	1.3926	0.233223
SNRPA	1.38591	0.05461
AKAP17A	1.38302	0.0257586
HIST2H2AA4	1.36248	0.268168
KIAA1429	1.362	0.361592
EXOSC10	1.36035	0.452951
SCAF11	1.35989	0.47913
GNB2L1	1.35533	0.172883
TNPO1	1.34994	0.062217
NSRP1	1.34628	0.532707
PRPF38B	1.34624	0.621743
TRA2A	1.34399	0.0966128
PPWD1	1.34161	0.251247
HNRNPCL1	1.33523	0.0500448
CCDC94	1.32776	0.0130785
RBM17	1.32381	0.00993439
ELAVL3	1.32157	0.211454
EIF3M	1.31616	0.232103
RBM15B	1.31362	0.226922
WBP4	1.3095	0.414084
CCNK	1.30945	0.375233
THOC6	1.3092	0.0116228
NUFIP1	1.29953	0.10034
TARDBP	1.29854	0.147987
TUBA1B	1.29416	0.046651
CLK3	1.29062	0.136694
RBM34	1.2854	0.371666
FUBP1	1.28155	0.141063
HMGB3	1.2783	0.143309
HNRNPUL2	1.27488	0.570075
RNGTT	1.26936	0.27068
DNAJC17	1.26864	0.412272
ZC3H18	1.26492	0.257473
CLASRP	1.26225	0.0914047
QKI	1.26074	0.0655618
DIS3	1.26014	0.0887593
REXO2	1.25908	0.104555
DDX21	1.25758	0.299962
SKIV2L2	1.25041	0.334649
FRG1	1.24427	0.213773
CPSF4	1.24284	0.100357
PPM1G	1.2415	0.429401
RBM22	1.238	0.279749
RBBP7	1.23719	0.796475
RPS8	1.23531	0.299974
EIF3L	1.23351	0.295318
HNRNPR	1.23325	0.000534498
HNRNPC	1.23028	0.188542
HSPA8	1.2287	0.0114624
DDX17	1.22586	0.0646486
TAF6	1.21854	0.114645
ZC3H13	1.21768	0.276318
SRPK3	1.21164	0.152723
RBM23	1.2096	0.418662
KPNA2	1.2077	0.22579
TRNT1	1.20412	0.104694
PPIL2	1.1992	0.467717
LSM3	1.19861	0.321569
SMC2	1.19447	0.248852
RBM47	1.19278	0.0338191
ISY1	1.19054	0.48148
POLR2B	1.18729	0.563136
SREK1	1.18642	0.291302
SRPK2	1.1856	0.126491
ZNF282	1.17658	0.0849602
FAM32A	1.17611	0.124713
PRKRA	1.17355	0.194129
THOC3	1.16856	0.447855
PRPF40B	1.16489	0.0289907
EXOSC3	1.16389	0.102576
RBM20	1.16081	0.18024
WTAP	1.15981	0.0249801
TRA2B	1.15946	0.0836029
C2orf49	1.15834	0.00194925
CSTF3	1.15713	0.0188073
QPCT	1.15388	0.540606
MBD5	1.15325	0.0690923
RBM7	1.15315	0.231017
LPAR1	1.15153	0.558163
SUGP1	1.15149	0.067859
RPS17	1.15008	0.070379
RPS18	1.14697	0.071136
SF1	1.14082	0.119191
RPS3A	1.1366	0.349183
SUGP1	1.13594	0.255817
SRSF6	1.13157	0.102935
NXF1	1.12953	0.66546
SRP9	1.12852	0.0820947
EIF4A2	1.12752	0.257914
DDX5	1.1274	0.258086
FAM120A	1.1258	0.312354
EWSR1	1.12532	0.403063
HNRNPL	1.119	0.308306
MSI2	1.11742	0.18107
PABPC1	1.11522	0.130762
MAGOH	1.1151	0.446725
RBM45	1.11367	0.14275
RPS4X	1.10986	0.426499
HIST1H2AC	1.10651	0.287154
DAZAP1	1.09918	0.196458
SART3	1.09608	0.0050078
PPIH	1.08935	0.337246
SRSF4	1.0865	0.0247993
ZMAT5	1.0811	0.104152
RBM12	1.07938	0.377464
MSI1	1.0715	0.379337
IFT46	1.07146	0.379671
EIF4G3	1.07144	0.261921
DDIT3	1.06996	0.173006
CSN3	1.06935	0.170777
U2SURP	1.06716	0.197557
RNPC3	1.06619	0.0183219
RBM41	1.0567	0.414633
PPIE	1.05152	0.0127432
MATR3	1.05134	0.34922
RBM46	1.04894	0.522908
ALYREF	1.04625	0.212175
EEF1A1	1.0431	0.358226
HNRNPA2B1	1.0394	0.0853205
RPS29	1.03583	0.00514766
RBMXL2	1.03488	0.00482146
RBFOX1	1.03379	0.0107783
SCAF8	1.03352	0.0976316
PIAS4	1.0269	0.150449
TOPORS	1.02224	0.0138978
HNRNPH2	1.02013	0.00199264
RBMS1	1.0186	0.555784
RBM4B	1.01699	0.0486052
EXOSC7	1.01317	0.085468
KHDRBS1	1.01295	0.0658553
SRPK1	1.01118	0.062941
ABT1	1.00794	0.0522791
CWF19L1	1.00646	0.1891
NONO	1.00444	0.291891
S100A8	1.00425	0.0876148
siRNA control	1	0.0548656
CDK11A	0.997754	0.215729
SRP68	0.997214	0.42267
RPS5	0.996574	0.00766483
ADAR	0.995866	0.0691747
FMR1	0.995038	0.183913
ZRSR2	0.994566	0.0403903
GRSF1	0.985012	0.018273
RPS19	0.97849	0.097077
SRSF6	0.976337	0.0259546
CELF6	0.968905	0.0282086
IGF2BP3	0.968322	0.00992348
ACIN1	0.960738	0.170028
SRRM1	0.956856	0.0529757
YBX1	0.955402	0.328733
STRBP	0.955134	0.0268265
RBM26	0.955107	0.249629
LSM1	0.949752	0.434749
HSP90B1	0.946482	0.376392
IK	0.941125	0.0350605
QPCTL	0.940278	0.340171
EIF3I	0.938719	0.269414
SRRM4	0.938208	0.30781
RAVER2	0.935892	0.341238
FKBP3	0.935551	0.1805
CWC27	0.934731	0.123854
LSM5	0.933923	0.00371677
AQR	0.932997	0.172152
RBMX	0.928806	0.134456
ZCRB1	0.927695	0.0783103
BUD31	0.925974	0.151474
RPS4Y1	0.921859	0.126415
HNRPDL	0.914026	0.14321
CCNA1	0.91396	0.0280117
SMC1A	0.911702	0.264339
LUC7L	0.907877	0.051087
RPS16	0.902602	0.0917445
C1QBP	0.901626	0.144343
XRCC6	0.899523	0.301308
DHX8	0.894842	0.407641
RPS9	0.89111	0.247109
GINS3	0.885931	0.400672
DHX9	0.885621	0.462267
CELF1	0.884298	0.0493706
RPS13	0.880932	0.00722382
CELF5	0.876904	0.0468106
DDX39B	0.874773	0.151801
KHDRBS3	0.874677	0.32417
GCFC2	0.870455	0.179183
NOSIP	0.870361	0.229877
NUDT21	0.868138	0.482852
ZFP36L1	0.867322	0.250195
ZC3H15	0.862996	0.0859508
RBMX2	0.859372	0.0342837
FUBP3	0.859122	0.090417
SRSF4	0.85903	0.0217978
GTF2I	0.858248	0.179436
TCERG1	0.848772	0.132359
CTNNBL1	0.844395	0.22815
TIAL1	0.841435	0.382861
HNRNPA3	0.836952	0.0618978
RAVER1	0.832728	0.357398
PABPC3	0.82694	0.167179
EXOSC9	0.825019	0.113336
TFIP11	0.824278	0.0989273
PUF60	0.82369	0.0491921
RBM38	0.821423	0.233856
WDR83	0.81978	0.239377
U2AF1L4	0.814246	0.0165675
TDRD3	0.810027	0.315278
ILF3	0.807073	0.147253
SKIV2L	0.806692	0.113086
BCAS2	0.79996	0.0828572
ELAVL2	0.799414	0.515922
RPS10	0.797913	0.0775171
HNRNPA0	0.794878	0.208073
ERVW-1	0.791449	0.100306
HNRNPAB	0.782892	0.203211
MFSD11	0.781608	0.17932
SRP19	0.781481	0.0687642
RBM3	0.777066	0.273364
MKI67IP	0.776896	0.0294322
HNRPLL	0.76835	0.0127831
HTATSF1	0.767651	0.15225
CD2BP2	0.766328	0.109559
AKAP8	0.765823	0.0779471
MAGOHB	0.76459	0.100204
HSPA1A	0.763938	0.0213438
ILF2	0.761162	0.188891
HCFC1	0.737228	0.112607
DDX39A	0.736925	0.360794
TAF15	0.735436	0.0411175
INTS3	0.734669	0.117757
POLDIP3	0.732035	0.260245
RDBP	0.731133	0.143798
ELMOD3	0.73072	0.101126
PQBP1	0.729506	0.306351
RPL23A	0.727712	0.0432061
NUMA1	0.725828	0.0196776
LSM11	0.723761	0.0866966
SNRNP25	0.720956	0.0554817
RBM4	0.718837	0.057889
KIN	0.715869	0.284491
LGALS3	0.713941	0.200884
TUBA4A	0.71367	0.173991
TUBB	0.712927	0.123632
TET1	0.712616	0.0889225
ZCCHC8	0.711184	0.0489248
PABPN1	0.709076	0.335731
PNN	0.70787	0.274101
RPS12	0.705321	0.0351158
TTF2	0.699877	0.10525
VIM	0.697087	0.0315999
EXOSC2	0.6958	0.0284983
RPS7	0.694206	0.00787808
LSM10	0.691925	0.135429
XRN2	0.689858	0.203515
RNF113A	0.678576	0.177585
HNRNPH3	0.677067	0.228756
UNK	0.676933	0.0246704
HDAC2	0.672448	0.251075
C14orf166	0.672036	0.149432
PPIL1	0.669406	0.131143
NCBP2	0.668588	0.145248
RBM11	0.664689	0.120931
POLR2A	0.664481	0.460002
PRCC	0.66157	0.17225
S100A9	0.660664	0.0230343
NCBP1	0.65807	0.145592
HNRNPD	0.657839	0.0143319
RALYL	0.657827	0.255554
RBM27	0.657709	0.344988
RBM19	0.657126	0.173128
ACTL6A	0.650804	0.00719152
HSPA1B	0.647071	0.0194854
WBP11	0.646889	0.0444965
TPR	0.639012	0.0544156
FUS	0.63749	0.126209
FAU	0.626649	0.136777
CLK4	0.625256	0.0473051
EXOSC5	0.621771	0.0146726
DIDO1	0.621347	0.623062
SNIP1	0.620699	0.0932272
RBM43	0.61682	0.125104
PCBP4	0.616416	0.180381
EP400	0.61629	0.173994
CELF4	0.610547	0.0124841
LSMD1	0.602842	0.19216
WDR25	0.60051	0.147513
RBM18	0.5995	0.43608
HSPA5	0.597584	0.190434
DDX41	0.597403	0.0901786
MBNL1	0.596704	0.0084359
RPS15A	0.595529	0.0188719
SDE2	0.594326	0.0362312
SRRT	0.586573	0.00775403
EXOSC8	0.579892	0.0210081
RBM8A	0.577333	0.0605034
HMGB1	0.567002	0.0189975
CDK12	0.560655	0.0492717
BUB3	0.555277	0.0266877
CELF2	0.550407	0.161061
ERCC3	0.550331	0.029885
SRSF8	0.547401	0.20393
EIF3A	0.543729	0.18012
PPAN	0.536385	0.0906115
CIRBP	0.520855	0.133768
SYNCRIP	0.513019	0.210268
RBM28	0.507516	0.212298
CSDA	0.505986	0.301674
HNRNPA1	0.491529	0.147758
SNRPB2	0.485107	0.0248312
RBM5	0.476517	0.0443336
GCFC1	0.471999	0.00866206
RBM44	0.471001	0.149157
NCL	0.467153	0.0576977
RBFOX3	0.459965	0.0651814
FAM207A	0.446879	0.0754088
EIF3E	0.443982	0.206084
RUVBL2	0.432594	0.13072
EXOSC1	0.42396	0.0405582
SRSF3	0.395716	0.128727
SAFB	0.386174	0.149639
SRSF3	0.374694	0.0367195
DDX3X	0.362427	0.182764
HNRNPM	0.321001	0.127208
PTBP1	0.245523	0.153512
RBM14	0.181116	0.0292002

## Sheet: 110 gene hits from MG
SNRPD2
SNRPD3
SF3B14
SF3B4
HNRNPF
SF3A3
PCBP2
HNRNPK
SF3B2
SRSF7
SNRPB
SNRPD1
SNRNP200
SART1
CPSF1
CRNKL1
CPSF3
PRPF3
ESRP2
PRPF40A
SF3B5
PHF5A
DDX23
CWC22
SMNDC1
SF3A2
UBL5
LSM4
SNRPE
U2AF1
SRSF11
SF3B1
EIF2S2
XAB2
SNRPC
PRPF31
NOVA1
PABPC4
PRPF38A
PCBP3
C22orf28
CDC5L
SF3B3
BUD13
SNRPA1
SNRPF
SRSF2
PRPF8
RBMY1A1
MFAP1
THOC7
RUVBL1
U2AF2
PTBP3
NHP2L1
SFPQ
RBM25
SMU1
TXNL4A
IVNS1ABP
SF3A1
DNAJC8
SRP54
SNRNP70
NAA38
PHRF1
RBM39
SRSF5
PSIP1
DGCR14
KHSRP
CDC40
RBM10
SNRPG
XRCC5
ZMAT2
DDX6
ZNF207
DDX49
SNW1
SPEN
IGF2BP1
PTBP2
LSM7
SRSF9
SNRNP35
RPL31
DDX3Y
PRPF4B
SLU7
C19orf43
FAM131B
KIAA1967
HNRNPA1
SNRPB2
RBM5
GCFC1
RBM44
NCL
RBFOX3
FAM207A
EIF3E
RUVBL2
EXOSC1
SRSF3
SAFB
DDX3X
HNRNPM
PTBP1
RBM14

## Sheet: 93 genes inc minus beta TERT
genes (93 unique genes 2 fold minus beta increasers)
SNRPD2
SNRPD3
SF3B14
SF3B4
HNRNPF
SF3A3
PCBP2
HNRNPK
SF3B2
SRSF7
SNRPB
SNRPD1
SNRNP200
SART1
CPSF1
CRNKL1
CPSF3
PRPF3
ESRP2
PRPF40A
SF3B5
PHF5A
DDX23
CWC22
SMNDC1
SF3A2
UBL5
LSM4
SNRPE
U2AF1
SRSF11
SF3B1
EIF2S2
XAB2
SNRPC
PRPF31
NOVA1
PABPC4
PRPF38A
PCBP3
C22orf28
CDC5L
SF3B3
BUD13
SNRPA1
SNRPF
SRSF2
PRPF8
RBMY1A1
MFAP1
THOC7
RUVBL1
U2AF2
PTBP3
NHP2L1
SFPQ
RBM25
SMU1
TXNL4A
IVNS1ABP
SF3A1
DNAJC8
SRP54
SNRNP70
NAA38
PHRF1
RBM39
SRSF5
PSIP1
DGCR14
KHSRP
CDC40
RBM10
SNRPG
XRCC5
ZMAT2
DDX6
ZNF207
DDX49
SNW1
SPEN
IGF2BP1
PTBP2
LSM7
SRSF9
SNRNP35
RPL31
DDX3Y
PRPF4B
SLU7
C19orf43
FAM131B
KIAA1967

## Sheet: 17 gene inc FL TERT
17 unique genes that increase FL from MG screen
HNRNPA1
SNRPB2
RBM5
GCFC1
RBM44
NCL
RBFOX3
FAM207A
EIF3E
RUVBL2
EXOSC1
SRSF3
SAFB
DDX3X
HNRNPM
PTBP1
RBM14

## Sheet: TERT splicin discovery 12 genes
gene discovery heat map - splicing factors (516) gene ids that expression correlates in 3 high FL TERT lines compared with 3 low FL TERT lines (potential FL calcualted from NSCLC 17 cell line panel
clk3
hnRNPCL1
UBE2V1
WTAP
U2AF2
POLDIP3
hnRNPa3
CDC40
TOPORS
SNRPB
NOVA1
NCBP2

## Sheet: array and potFL TERT data
	ILMN_1811363	% pot_FL
H1648	6.284	0.5942
H1650	5.259	0.2338
Calu.3	4.838	0.01
H1703	5.333	0.2385
H1819	6.816	0.3278
H1299	6.606	0.4839
H1993	6.472	0.3302
H1693	7.344	0.1981
HCC1359	6.815	0.3647
H2882	5.779	0.01
H920	6.456	0.4575
HCC4006	6.121	0.2704
HCC515	4.897	0.224
Calu.6	5.684	0.1005
Calu.1	6.615	0.3726
H2009	5.86	0.1952
H2887	4.781	0.2483
	correlated
	Pearson's r	0.5
	r^2	0.25
	p	0.039
	df	15
	N	17
	f	5.06

## Sheet: regression nova1 potFL
SUMMARY OUTPUT
Regression Statistics
Multiple R	0.502292
R Square	0.252297
Adjusted R Square	0.20245
Standard Error	0.139745
Observations	17
ANOVA
	df	SS	MS	F	Significance F
Regression	1	0.0988432	0.0988432	5.06144	0.0399061
Residual	15	0.29293	0.0195287
Total	16	0.391774
	Coefficients	Standard Error	t Stat	P-value	Lower 95%	Upper 95%	Lower 95.0%	Upper 95.0%
Intercept	-0.333758	0.272305	-1.22568	0.239217	-0.914162	0.246647	-0.914162	0.246647
ILMN_1811363	0.101349	0.0450489	2.24976	0.0399061	0.00532991	0.197369	0.00532991	0.197369

## Sheet: regression of TERT% FL NOVApro
	% FL	log2 NOVA1 from prism 12616	relative NOVA1 protein levels
h2887	0.24	0	1
hcc4006	0.27	-0.152	0.900002
hcc515	0.22	0	1
h1693	0.19	1.58496	3
h1703	0.23	-3.32193	0.1
h1819	0.32	3.7	12.996
h1993	0.33	3.16	8.9383
h2009	0.19	1	2
h2882	0.3	3.7	12.996
calu1	0.37	3.16	8.9383
calu6	0.1	-3.32	0.100134
calu3	0.01	0	1
hcc1359	0.36	3.8	13.9288
h920	0.46	3.56	11.7942
h1648	0.59	2	4
h1299	0.48	2.32	4.99332
h1650	0.23	1	2
		Regression Statistics
		Multiple R	0.590297
		R Square	0.348451
		Adjusted R Square	0.305014
		Standard Error	1.8812
		Observations	17
		F	Significance F
		8.02206	0.0126092

## Sheet: regression fl nova1 pro
SUMMARY OUTPUT
Regression Statistics
Multiple R	0.590297
R Square	0.348451
Adjusted R Square	0.305014
Standard Error	1.8812
Observations	17
ANOVA
	df	SS	MS	F	Significance F
Regression	1	28.3893	28.3893	8.02206	0.0126092
Residual	15	53.0835	3.5389
Total	16	81.4728
	Coefficients	Standard Error	t Stat	P-value	Lower 95%	Upper 95%	Lower 95.0%	Upper 95.0%
Intercept	-1.41118	1.06211	-1.32865	0.203822	-3.67501	0.852656	-3.67501	0.852656
X Variable 1	9.44398	3.33436	2.83232	0.0126092	2.33697	16.551	2.33697	16.551

[truncated: 4 more sheets: overlap between MG and disc, TERTTRAPNOVA net 22 genes, overlap mg hits and network, overlap disco and net]
